# Supplementary material for: Expression Pattern of ERF Gene Family under Multiple Abiotic Stresses in Populus simonii × P. nigra
Source: Front Plant Sci. 2017 Feb 20;8:181. doi: 10.3389/fpls.2017.00181 (PMC5316532; doi:10.3389/fpls.2017.00181)
Supplement: Supplementary file 9 [file Data_Sheet_1.XLS]

## Sheet: NaCl
geneID	length	CK.FPKM	NaCl.FPKM	log2FoldChange	pval	padj	Regulation
Potri.013G060000.1|PACid:26993458	2364	0	64.62	19.3016	6.90689e-06	0.0151335	Ups
Potri.006G052800.10|PACid:27006097	1362	0	104.64	19.997	6.95147e-06	0.0151335	Ups
Potri.004G020000.1|PACid:26991390	474	0	325.85	21.6358	6.96446e-06	0.0151335	Ups
Potri.001G221500.1|PACid:27045279	738	0	189.61	20.8546	7.06937e-06	0.0151335	Ups
Potri.005G078700.2|PACid:27029260	1095	0	161.32	20.6215	7.09521e-06	0.0151335	Ups
Potri.015G024100.1|PACid:27018309	885	0	216.24	21.0442	7.33641e-06	0.0151335	Ups
Potri.T168100.1|PACid:27014180	2211	0	55.33	19.0777	7.347e-06	0.0151335	Ups
Potri.002G089800.1|PACid:27022123	1182	0	104.38	19.9934	7.41946e-06	0.0151335	Ups
Potri.001G048900.2|PACid:27048406	4290	0	43.45	18.729	7.47735e-06	0.0151335	Ups
Potri.006G203200.3|PACid:27007014	1749	0	61.24	19.2241	8.23126e-06	0.0151335	Ups
Potri.006G087200.1|PACid:27007492	987	0	111.03	20.0825	8.27057e-06	0.0151335	Ups
Potri.018G124400.1|PACid:27009810	2538	0	87.48	19.7386	8.6563e-06	0.0151335	Ups
Potri.001G102100.2|PACid:27044707	1509	0	66.71	19.3475	8.87016e-06	0.0151335	Ups
Potri.002G091500.1|PACid:27021955	1332	0	185.67	20.8243	9.5816e-06	0.0151335	Ups
Potri.009G124900.1|PACid:26986536	975	0	95.5	19.8651	1.01489e-05	0.0151335	Ups
Potri.001G388600.1|PACid:27046636	1746	110.78	0	-20.0793	1.02134e-05	0.0151335	Down
Potri.001G032500.1|PACid:27044302	1224	164.88	0	-20.653	1.02281e-05	0.0151335	Down
Potri.014G116000.1|PACid:27032205	2154	96.09	0	-19.874	1.0305e-05	0.0151335	Down
Potri.014G043000.1|PACid:27033385	1509	118.69	0	-20.1788	1.03056e-05	0.0151335	Down
Potri.005G060200.2|PACid:27029220	1143	186.37	0	-20.8297	1.03144e-05	0.0151335	Down
Potri.002G079400.1|PACid:27019945	1464	114.86	0	-20.1314	1.05219e-05	0.0151335	Down
Potri.013G128800.1|PACid:26993828	426	434.29	0	-22.0502	1.05688e-05	0.0151335	Down
Potri.008G190000.1|PACid:27038248	1902	122.25	0	-20.2214	1.07723e-05	0.0151335	Down
Potri.009G034600.1|PACid:26988099	978	165.88	0	-20.6617	1.08221e-05	0.0151335	Down
Potri.010G003000.1|PACid:26980578	3882	38.52	0	-18.5553	1.10637e-05	0.0151335	Down
Potri.015G003600.1|PACid:27019001	993	157.16	0	-20.5838	1.10838e-05	0.0151335	Down
Potri.003G059700.2|PACid:26999444	2028	0	133.34	20.3467	1.11468e-05	0.0151335	Ups
Potri.004G033000.1|PACid:26991553	489	566.18	0	-22.4328	1.1348e-05	0.0151335	Down
Potri.004G037900.1|PACid:26991428	2511	0	32.97	18.3308	1.14739e-05	0.0151335	Ups
Potri.014G071700.1|PACid:27032242	1266	115.58	0	-20.1405	1.15212e-05	0.0151335	Down
Potri.017G037900.1|PACid:26984030	987	146.84	0	-20.4858	1.17551e-05	0.0151335	Down
Potri.017G138800.1|PACid:26984768	645	227.06	0	-21.1146	1.20099e-05	0.0151335	Down
Potri.005G244700.2|PACid:27028951	933	0	89.57	19.7727	1.21363e-05	0.0151335	Ups
Potri.004G044700.1|PACid:26991547	705	409.59	0	-21.9657	1.21694e-05	0.0151335	Down
Potri.T012400.1|PACid:27051434	393	791.63	0	-22.9164	1.2182e-05	0.0151335	Down
Potri.001G447500.1|PACid:27044565	1398	97.98	0	-19.9021	1.21844e-05	0.0151335	Down
Potri.001G312600.1|PACid:27043390	1452	93.96	0	-19.8417	1.22116e-05	0.0151335	Down
Potri.006G186800.1|PACid:27008159	1497	0	54.14	19.0463	1.22424e-05	0.0151335	Ups
Potri.007G100100.1|PACid:27014756	1485	195.04	0	-20.8953	1.27765e-05	0.0151335	Down
Potri.011G027300.1|PACid:27002363	984	135.6	0	-20.3709	1.27767e-05	0.0151335	Down
Potri.014G157500.1|PACid:27034697	1764	0	44.61	18.767	1.27776e-05	0.0151335	Ups
Potri.009G022400.1|PACid:26986065	2706	47.37	0	-18.8536	1.27879e-05	0.0151335	Down
Potri.010G080400.1|PACid:26978857	1560	83.3	0	-19.668	1.28215e-05	0.0151335	Down
Potri.T111900.1|PACid:27027083	1293	98.19	0.04	-11.2578	1.33056e-05	0.0152017	Down
Potri.004G010100.1|PACid:26992617	1635	76.09	0	-19.5373	1.34783e-05	0.0152017	Down
Potri.006G243600.2|PACid:27005186	1206	0	62.98	19.2645	1.40613e-05	0.015224	Ups
Potri.008G027700.1|PACid:27037380	789	0	98.8	19.9142	1.40979e-05	0.015224	Ups
Potri.006G094100.1|PACid:27003816	1689	68	0	-19.3752	1.49787e-05	0.0152362	Down
Potri.017G083500.1|PACid:26984574	1296	0	56.23	19.101	1.51694e-05	0.0152362	Ups
Potri.004G182100.1|PACid:26990157	951	122.9	0	-20.2291	1.5212e-05	0.0152362	Down
Potri.013G152400.2|PACid:26995168	690	170.5	0	-20.7013	1.56249e-05	0.0152362	Down
Potri.001G025200.1|PACid:27040669	1011	112.8	0	-20.1053	1.56896e-05	0.0152362	Down
Potri.006G238500.1|PACid:27007786	1674	65.91	0	-19.3301	1.59104e-05	0.0152362	Down
Potri.001G105900.3|PACid:27040753	1374	0	50.84	18.9556	1.64721e-05	0.0154819	Ups
Potri.007G118600.1|PACid:27016728	1776	0	189.45	20.8534	1.72464e-05	0.015915	Ups
Potri.006G158900.3|PACid:27006348	1929	0	34.4	18.3921	1.78951e-05	0.0162187	Ups
Potri.005G118700.1|PACid:27031238	1002	98.98	0	-19.9168	1.98863e-05	0.016475	Down
Potri.017G051300.1|PACid:26983644	2004	47.76	0	-18.8654	2.00812e-05	0.016475	Down
Potri.006G122400.1|PACid:27007761	1773	0.06	97.91	10.6699	2.00849e-05	0.016475	Ups
Potri.014G180300.6|PACid:27035488	1869	0	33.61	18.3585	2.02945e-05	0.016475	Ups
Potri.011G031800.1|PACid:27000553	1743	0	35.96	18.456	2.05211e-05	0.016475	Ups
Potri.001G221700.1|PACid:27040458	720	0.21	195.77	9.86387	2.05603e-05	0.016475	Ups
Potri.012G043900.4|PACid:27050318	981	98.83	0	-19.9146	2.0819e-05	0.016475	Down
Potri.011G010500.1|PACid:27001086	2148	43.41	0	-18.7277	2.10344e-05	0.016475	Down
Potri.001G307800.1|PACid:27040165	1086	0	57.61	19.136	2.1642e-05	0.016475	Ups
Potri.001G324500.1|PACid:27041448	576	0.19	387.14	10.9919	2.20087e-05	0.016475	Ups
Potri.008G220800.2|PACid:27038196	3870	23.17	0	-17.8219	2.21375e-05	0.016475	Down
Potri.011G048200.1|PACid:27003130	1011	92.45	0	-19.8183	2.2284e-05	0.016475	Down
Potri.001G065300.2|PACid:27047154	1857	0.05	62.56	10.2862	2.25342e-05	0.016475	Ups
Potri.010G152000.1|PACid:26983111	1449	62.34	0	-19.2498	2.29945e-05	0.016475	Down
Potri.002G258700.1|PACid:27020701	1797	49.8	0	-18.9258	2.3047e-05	0.016475	Down
Potri.017G155300.1|PACid:26984163	2118	0	27.62	18.0754	2.38359e-05	0.0166775	Ups
Potri.010G155200.3|PACid:26980293	1791	0.07	57.85	9.68869	2.53023e-05	0.0166775	Ups
Potri.019G093300.1|PACid:27026031	738	120.62	0	-20.202	2.58163e-05	0.0166775	Down
Potri.012G042800.1|PACid:27049991	969	89.82	0	-19.7767	2.59486e-05	0.0166775	Down
Potri.T146100.1|PACid:27051490	1098	0	52.88	19.0124	2.59769e-05	0.0166775	Ups
Potri.T146100.2|PACid:27051491	1098	0	52.88	19.0124	2.59769e-05	0.0166775	Ups
Potri.014G043100.1|PACid:27035565	1515	55.95	0	-19.0938	2.61494e-05	0.0166775	Down
Potri.006G104100.1|PACid:27007619	666	133.62	0	-20.3497	2.63533e-05	0.0166775	Down
Potri.001G039200.1|PACid:27045686	2190	0	25.62	17.9669	2.64446e-05	0.0166775	Ups
Potri.008G073400.1|PACid:27036168	645	135.92	0	-20.3743	2.74196e-05	0.0166775	Down
Potri.013G150800.1|PACid:26995811	3069	26.39	0	-18.0096	2.76427e-05	0.0166775	Down
Potri.001G205800.6|PACid:27046421	1944	0	28.37	18.114	2.78064e-05	0.0166775	Ups
Potri.004G019300.1|PACid:26989159	1515	54.25	0	-19.0493	2.79455e-05	0.0166775	Down
Potri.013G152700.1|PACid:26995877	1731	46.58	0	-18.8294	2.88918e-05	0.0166775	Down
Potri.011G048100.1|PACid:27002853	1011	193.67	0.1	-10.9179	2.93308e-05	0.0166775	Down
Potri.006G065500.1|PACid:27006903	597	416.3	0.18	-11.1746	3.00535e-05	0.0166775	Down
Potri.012G011300.1|PACid:27049926	804	0	69.49	19.4064	3.03018e-05	0.0166775	Ups
Potri.018G041600.1|PACid:27009266	1797	94.26	0.06	-10.6151	3.04245e-05	0.0166775	Down
Potri.005G060300.2|PACid:27027354	1239	136.71	0.08	-10.737	3.06499e-05	0.0166775	Down
Potri.011G110700.7|PACid:27001198	2193	35.51	0	-18.4379	3.0697e-05	0.0166775	Down
Potri.001G463400.1|PACid:27042910	1599	154.46	0.06	-11.3276	3.08973e-05	0.0166775	Down
Potri.003G111300.1|PACid:26999975	705	244.94	0.15	-10.6723	3.09635e-05	0.0166775	Down
Potri.006G023100.3|PACid:27006295	1443	0	37.07	18.4999	3.10608e-05	0.0166775	Ups
Potri.009G147100.2|PACid:26987041	4050	0.02	21.49	10.0623	3.12164e-05	0.0166775	Ups
Potri.013G059900.1|PACid:26994088	2190	0.05	39.62	9.62721	3.20033e-05	0.0167453	Ups
Potri.014G168100.1|PACid:27032049	1194	226.13	0.09	-11.2933	3.24016e-05	0.0167453	Down
Potri.009G114700.1|PACid:26988479	558	532.15	0.19	-11.4509	3.32509e-05	0.0167453	Down
Potri.017G081100.1|PACid:26985235	3756	38.28	0.03	-10.3126	3.35617e-05	0.0167453	Down
Potri.012G088100.1|PACid:27049541	3345	22.16	0	-17.7576	3.37625e-05	0.0167453	Down
Potri.001G121800.1|PACid:27047454	387	220.16	0	-21.0701	3.41976e-05	0.0167453	Down
Potri.001G221200.1|PACid:27045292	753	0.14	418.14	11.5433	3.42868e-05	0.0167453	Ups
Potri.004G143200.1|PACid:26990462	906	85.21	0	-19.7007	3.44189e-05	0.0167453	Down
Potri.009G148100.1|PACid:26985966	339	256.32	0	-21.2895	3.46426e-05	0.0167453	Down
Potri.019G023600.1|PACid:27026746	1761	42.31	0	-18.6906	3.46426e-05	0.0167453	Down
Potri.014G040800.1|PACid:27032415	2580	28.41	0	-18.116	3.50978e-05	0.0168052	Down
Potri.001G457000.1|PACid:27046028	1734	42.35	0	-18.692	3.59197e-05	0.0168362	Down
Potri.008G005000.3|PACid:27037484	1764	0	28.4	18.1155	3.61382e-05	0.0168362	Ups
Potri.018G041500.1|PACid:27010224	1545	47.38	0	-18.8539	3.65274e-05	0.0168362	Down
Potri.008G073800.1|PACid:27038859	1749	41.55	0	-18.6645	3.67754e-05	0.0168362	Down
Potri.009G053700.20|PACid:26988557	1413	0	35.53	18.4387	3.69419e-05	0.0168362	Ups
Potri.006G248500.1|PACid:27007410	4245	16.72	0	-17.3512	3.71529e-05	0.0168362	Down
Potri.014G014000.1|PACid:27033741	231	1.13	871.32	9.59061	3.83013e-05	0.0170507	Ups
Potri.006G179300.1|PACid:27004401	501	0.44	316.46	9.48998	3.89187e-05	0.0170507	Ups
Potri.001G311300.1|PACid:27044373	2076	0.1	88.92	9.79492	3.91097e-05	0.0170507	Ups
Potri.004G074300.1|PACid:26991108	1464	0	33.36	18.3478	3.95295e-05	0.0170507	Ups
Potri.003G083700.1|PACid:26997095	1722	41.01	0	-18.6456	3.95633e-05	0.0170507	Down
Potri.018G040500.1|PACid:27009414	1821	38.61	0	-18.5586	3.98474e-05	0.0170507	Down
Potri.015G039200.1|PACid:27018610	747	98.21	0	-19.9055	4.04261e-05	0.0170507	Down
Potri.013G044500.1|PACid:26995543	855	149.34	0.12	-10.2801	4.0534e-05	0.0170507	Down
Potri.010G228600.4|PACid:26981867	1581	0.11	83.42	9.56544	4.06497e-05	0.0170507	Ups
Potri.004G185100.1|PACid:26992256	1473	47.26	0	-18.8503	4.16265e-05	0.0171536	Down
Potri.008G202800.1|PACid:27037746	1518	45.74	0	-18.8031	4.17807e-05	0.0171536	Down
Potri.007G089000.12|PACid:27014893	1557	0	30.64	18.2251	4.19089e-05	0.0171536	Ups
Potri.002G102100.2|PACid:27022884	1188	0	40.18	18.6161	4.34446e-05	0.0174859	Ups
Potri.002G102100.3|PACid:27022883	1188	0	40.18	18.6161	4.34446e-05	0.0174859	Ups
Potri.015G027600.1|PACid:27019632	1821	63.85	0.05	-10.3157	4.37543e-05	0.0174859	Down
Potri.018G141700.1|PACid:27009132	744	0.28	158.06	9.14032	4.61398e-05	0.0182952	Ups
Potri.011G161100.1|PACid:27003245	1638	0	27.78	18.0837	4.76845e-05	0.0187611	Ups
Potri.005G212000.1|PACid:27027988	624	111.62	0	-20.0902	4.82255e-05	0.018828	Down
Potri.008G189200.1|PACid:27036043	1554	69.24	0.06	-10.17	4.97233e-05	0.0191608	Down
Potri.017G152800.1|PACid:26983737	1623	39.85	0	-18.6042	4.9833e-05	0.0191608	Down
Potri.004G148600.1|PACid:26992513	1470	0	30.4	18.2137	5.12072e-05	0.0195411	Ups
Potri.007G021400.2|PACid:27014422	1137	92.39	0.1	-9.85015	5.30338e-05	0.0200243	Down
Potri.002G113300.1|PACid:27020922	1107	94.47	0.09	-10.0341	5.35762e-05	0.0200243	Down
Potri.015G042800.7|PACid:27017344	2328	0	18.57	17.5026	5.3657e-05	0.0200243	Ups
Potri.006G123400.1|PACid:27006151	1002	63.82	0	-19.2837	5.47254e-05	0.0202154	Down
Potri.001G340300.1|PACid:27047070	2172	28.43	0	-18.1171	5.49657e-05	0.0202154	Down
Potri.010G183600.1|PACid:26980038	1728	35.83	0	-18.4508	5.56967e-05	0.0203369	Down
Potri.018G148000.1|PACid:27009781	2922	0	14.46	17.1417	5.66778e-05	0.0205473	Ups
Potri.001G300700.1|PACid:27043075	2313	26.06	0	-17.9915	5.85125e-05	0.0208143	Down
Potri.002G128700.2|PACid:27022553	2169	27.74	0	-18.0816	5.90484e-05	0.0208143	Down
Potri.001G121900.1|PACid:27041781	423	671.63	0.4	-10.7131	5.90545e-05	0.0208143	Down
Potri.T145400.1|PACid:27003403	423	671.63	0.4	-10.7131	5.90545e-05	0.0208143	Down
Potri.008G131100.1|PACid:27039229	453	394.74	0.61	-9.33764	6.12827e-05	0.0213037	Down
Potri.008G131100.2|PACid:27039228	453	394.74	0.61	-9.33764	6.12827e-05	0.0213037	Down
Potri.004G026200.1|PACid:26992568	1596	0.19	99.2	9.02744	6.19631e-05	0.0213937	Ups
Potri.002G223100.1|PACid:27020605	510	127.02	0	-20.2766	6.24305e-05	0.0214095	Down
Potri.007G038300.1|PACid:27016837	1644	36.06	0	-18.46	6.30234e-05	0.0214487	Down
Potri.010G053800.1|PACid:26981236	1185	131.86	0.17	-9.59841	6.34907e-05	0.0214487	Down
Potri.016G034800.1|PACid:27012591	1755	247.67	0.06	-12.0088	6.38935e-05	0.0214487	Down
Potri.013G120800.1|PACid:26993889	1080	55.58	0	-19.0842	6.42355e-05	0.0214487	Down
Potri.008G149200.2|PACid:27038908	888	0.37	239.62	9.33862	6.5114e-05	0.0215816	Ups
Potri.017G045800.1|PACid:26983450	351	192.46	0	-20.8761	6.54839e-05	0.0215816	Down
Potri.002G083700.1|PACid:27023816	1125	0.27	116.86	8.75707	6.74767e-05	0.0219336	Ups
Potri.008G132700.1|PACid:27037579	1491	38.77	0	-18.5646	6.84329e-05	0.0219336	Down
Potri.006G055600.1|PACid:27003682	1419	0.22	159.68	9.50281	6.86623e-05	0.0219336	Ups
Potri.011G049100.1|PACid:27001494	1011	139.87	0.2	-9.44915	7.02859e-05	0.0219336	Down
Potri.012G003000.1|PACid:27051237	1827	0.16	66.51	8.69846	7.04874e-05	0.0219336	Ups
Potri.004G214700.1|PACid:26991869	1032	56.44	0	-19.1064	7.05133e-05	0.0219336	Down
Potri.010G150400.1|PACid:26980631	978	0.32	127.37	8.63629	7.07802e-05	0.0219336	Ups
Potri.001G389800.1|PACid:27044385	738	80.7	0	-19.6222	7.08694e-05	0.0219336	Down
Potri.013G007900.1|PACid:26993674	417	237.68	0.27	-9.78131	7.11076e-05	0.0219336	Down
Potri.002G206400.1|PACid:27021726	1791	31.6	0	-18.2696	7.12282e-05	0.0219336	Down
Potri.006G262200.1|PACid:27007277	4422	30.13	0.04	-9.55339	7.13056e-05	0.0219336	Down
Potri.014G012800.1|PACid:27035271	1830	30.52	0	-18.2194	7.38191e-05	0.0225508	Down
Potri.011G049000.1|PACid:27000801	864	67	0	-19.3538	7.42008e-05	0.0225508	Down
Potri.015G058400.4|PACid:27017261	1194	0	33.31	18.3456	7.48827e-05	0.0226226	Ups
Potri.004G075800.3|PACid:26990737	1080	0	36.89	18.4929	7.61167e-05	0.0228593	Ups
Potri.005G205000.1|PACid:27028044	387	0.89	327.58	8.52366	7.67673e-05	0.0229191	Ups
Potri.003G200700.1|PACid:27000052	942	60.2	0	-19.1994	7.7365e-05	0.0229499	Down
Potri.018G074500.1|PACid:27010130	4263	12.64	0	-16.9476	7.77748e-05	0.0229499	Down
Potri.012G051500.3|PACid:27049101	1719	31.71	0	-18.2746	7.98734e-05	0.0234329	Down
Potri.004G183500.1|PACid:26991322	1164	47.26	0	-18.8503	8.1614e-05	0.0236664	Down
Potri.012G047200.2|PACid:27051252	1830	29.47	0	-18.1689	8.1614e-05	0.0236664	Down
Potri.001G375000.1|PACid:27040422	2604	0	14.46	17.1417	8.20682e-05	0.0236664	Ups
Potri.019G031200.2|PACid:27025899	1443	37.29	0	-18.5084	8.4333e-05	0.0240442	Down
Potri.019G031200.3|PACid:27025898	1443	37.29	0	-18.5084	8.4333e-05	0.0240442	Down
Potri.001G176200.1|PACid:27046573	945	58.12	0	-19.1487	8.47995e-05	0.0240442	Down
Potri.009G058900.1|PACid:26986244	4452	11.66	0	-16.8312	8.62244e-05	0.0243124	Down
Potri.019G094100.1|PACid:27025257	825	283.88	0.38	-9.54469	9.077e-05	0.0253202	Down
Potri.010G042100.1|PACid:26980470	1680	67.5	0.11	-9.25993	9.08419e-05	0.0253202	Down
Potri.001G346800.1|PACid:27048594	1461	163.85	0.21	-9.60708	9.17215e-05	0.0253202	Down
Potri.017G108000.1|PACid:26984507	1884	27.47	0	-18.0675	9.17942e-05	0.0253202	Down
Potri.T114300.1|PACid:27048757	1878	0.08	28.05	8.45199	9.30397e-05	0.0255251	Ups
Potri.001G257000.1|PACid:27048249	1689	0	21.55	17.7173	9.53667e-05	0.0260228	Ups
Potri.001G064600.1|PACid:27042124	2346	0.13	39.06	8.22993	9.71362e-05	0.0263639	Ups
Potri.011G039100.1|PACid:27000556	2505	0	14.21	17.1166	9.89522e-05	0.0265075	Ups
Potri.012G099600.3|PACid:27050370	1626	0	22.13	17.7557	9.89522e-05	0.0265075	Ups
Potri.008G164500.1|PACid:27037812	897	123.36	0.23	-9.0664	9.92965e-05	0.0265075	Down
Potri.015G038700.1|PACid:27018178	1845	27.34	0	-18.0607	9.97543e-05	0.0265075	Down
Potri.006G113800.1|PACid:27004121	708	111.76	0.15	-9.54027	0.000101318	0.0267827	Down
Potri.010G072000.1|PACid:26979349	1611	98.04	0.17	-9.17085	0.000102293	0.0269005	Down
Potri.013G120600.1|PACid:26993390	717	108.9	0.15	-9.50287	0.000104262	0.0270658	Down
Potri.017G051100.1|PACid:26983817	462	0.73	211.22	8.17644	0.000104739	0.0270658	Ups
Potri.008G065000.1|PACid:27036742	1368	76.32	0.15	-8.99	0.000105259	0.0270658	Down
Potri.006G079200.1|PACid:27003466	2271	21.67	0	-17.7253	0.000105457	0.0270658	Down
Potri.002G079100.1|PACid:27020615	6645	10.83	0.02	-9.07364	0.000105618	0.0270658	Down
Potri.002G257700.1|PACid:27024180	768	67.39	0	-19.3622	0.000106122	0.0270658	Down
Potri.004G052400.1|PACid:26992061	2856	0	12.1	16.8847	0.000107764	0.0272619	Ups
Potri.002G077300.1|PACid:27021832	483	0.23	113.84	8.95053	0.000107965	0.0272619	Ups
Potri.T161800.1|PACid:27019833	2928	0.14	39.25	8.1301	0.000108895	0.0273606	Ups
Potri.004G032900.1|PACid:26990262	489	978.13	0.45	-11.0856	0.000111819	0.0278288	Down
Potri.012G049300.1|PACid:27050423	1641	29.67	0	-18.1787	0.000112403	0.0278288	Down
Potri.016G051600.1|PACid:27012272	2664	18.02	0	-17.4592	0.000112403	0.0278288	Down
Potri.T094800.3|PACid:27014139	2778	0.15	39.26	8.031	0.000115058	0.0281202	Ups
Potri.010G211900.1|PACid:26981395	1062	46.39	0	-18.8235	0.000115378	0.0281202	Down
Potri.016G133800.1|PACid:27011793	1773	27.15	0	-18.0506	0.000115378	0.0281202	Down
Potri.015G003500.1|PACid:27019653	987	143.8	0.31	-8.85712	0.000115796	0.0281202	Down
Potri.006G122000.1|PACid:27005336	1461	33.05	0	-18.3343	0.00011691	0.0281217	Down
Potri.014G049600.1|PACid:27033809	579	89.02	0	-19.7638	0.00011691	0.0281217	Down
Potri.009G112500.1|PACid:26985883	330	1249.67	1.07	-10.1896	0.000119605	0.0286001	Down
Potri.005G068900.1|PACid:27029790	1485	495.21	0	-22.2396	0.000120027	0.0286001	Down
Potri.002G129700.1|PACid:27024096	1560	30.42	0	-18.2147	0.000122522	0.0290583	Down
Potri.001G063300.3|PACid:27046330	2508	0.16	41.17	8.00648	0.000123114	0.0290629	Ups
Potri.012G002800.1|PACid:27049521	1809	0.28	89.17	8.31447	0.000123833	0.0290973	Ups
Potri.012G051500.4|PACid:27049100	1719	27.31	0	-18.0591	0.000125051	0.029248	Down
Potri.001G060500.1|PACid:27046735	999	70.56	0.1	-9.46127	0.000125929	0.0292659	Down
Potri.014G161300.5|PACid:27033267	1131	0	30.11	18.1999	0.000126422	0.0292659	Ups
Potri.017G083000.1|PACid:26984806	324	248.74	0.36	-9.43203	0.000126857	0.0292659	Down
Potri.004G191800.1|PACid:26992817	2169	21.37	0	-17.7052	0.000127658	0.0293174	Down
Potri.009G114800.1|PACid:26987695	564	130.06	0.19	-9.4182	0.000128746	0.0294034	Down
Potri.001G334500.1|PACid:27041892	1065	0.39	96.16	7.94545	0.000129798	0.0294034	Ups
Potri.004G173200.1|PACid:26991061	1029	46.15	0	-18.816	0.000130346	0.0294034	Down
Potri.T121200.1|PACid:27003384	480	0.69	177.87	8.0098	0.000130851	0.0294034	Ups
Potri.001G064100.2|PACid:27041924	1977	0	16.63	17.3434	0.000131789	0.0294034	Ups
Potri.012G034900.1|PACid:27050615	2406	0	13.58	17.0511	0.000131789	0.0294034	Ups
Potri.009G042500.1|PACid:26985872	1671	125.71	0.24	-9.03225	0.000132123	0.0294034	Down
Potri.009G166400.1|PACid:26987290	2715	24.49	0.04	-9.25438	0.000132667	0.0294034	Down
Potri.018G089900.1|PACid:27010846	987	398.76	0.31	-10.3286	0.000133998	0.0294514	Down
Potri.005G161700.1|PACid:27031534	486	0.23	104.43	8.82606	0.000134044	0.0294514	Ups
Potri.008G027500.1|PACid:27037650	954	0.54	143.59	8.05451	0.000135183	0.0295736	Ups
Potri.017G005400.1|PACid:26985432	1080	0.19	56.5	8.21535	0.000136889	0.0297834	Ups
Potri.015G042200.1|PACid:27018655	1164	58	0.09	-9.33031	0.000137316	0.0297834	Down
Potri.018G019700.1|PACid:27010766	816	0.52	122.17	7.87589	0.000138126	0.0298316	Ups
Potri.006G243600.1|PACid:27005185	1263	0	26.14	17.9959	0.000138954	0.0298834	Ups
Potri.011G146900.1|PACid:27002565	903	324.41	0.52	-9.28481	0.000141386	0.030151	Down
Potri.011G146900.2|PACid:27002564	903	324.41	0.52	-9.28481	0.000141386	0.030151	Down
Potri.001G378700.2|PACid:27044448	354	0	105.08	20.0031	0.000145079	0.030809	Ups
Potri.001G028200.1|PACid:27041760	1278	239.77	0.32	-9.54891	0.000146998	0.0310865	Down
Potri.002G127100.1|PACid:27020721	696	0	48.47	18.8867	0.000148281	0.0312277	Ups
Potri.005G075900.1|PACid:27030761	951	123.01	0.33	-8.54166	0.00015	0.0314591	Down
Potri.004G025200.1|PACid:26991162	1590	0.12	36.1	8.23162	0.000151665	0.0315579	Ups
Potri.001G220900.1|PACid:27045777	744	89.82	0.14	-9.32444	0.000152336	0.0315579	Down
Potri.003G116900.1|PACid:26997283	912	72.14	0.11	-9.35584	0.000152336	0.0315579	Down
Potri.005G039800.1|PACid:27028145	1038	43.34	0	-18.7253	0.000155183	0.032017	Down
Potri.001G264000.1|PACid:27042103	4398	9.76	0	-16.5746	0.000156363	0.0321025	Down
Potri.005G240100.1|PACid:27028275	3513	12.23	0	-16.9001	0.000157555	0.0321025	Down
Potri.008G012400.1|PACid:27037740	1392	31.59	0	-18.2691	0.00015876	0.0321025	Down
Potri.008G012400.2|PACid:27037741	1392	31.59	0	-18.2691	0.00015876	0.0321025	Down
Potri.008G012400.4|PACid:27037739	1392	31.59	0	-18.2691	0.00015876	0.0321025	Down
Potri.009G033900.1|PACid:26988551	1479	0	21.21	17.6944	0.000162103	0.0326483	Ups
Potri.016G093600.1|PACid:27013387	4095	10.34	0	-16.6579	0.000163716	0.0328428	Down
Potri.008G048700.1|PACid:27036896	1869	43.88	0.11	-8.63861	0.000164719	0.0328743	Down
Potri.017G100600.1|PACid:26983635	1233	87.91	0.25	-8.45738	0.000165512	0.0328743	Down
Potri.008G118000.1|PACid:27038831	1308	110.68	0.31	-8.47945	0.000165816	0.0328743	Down
Potri.T011100.1|PACid:27051418	1818	33.73	0.05	-9.39501	0.000167935	0.0331649	Down
Potri.018G144300.3|PACid:27009867	1812	0	16.96	17.3718	0.000169675	0.0332812	Ups
Potri.003G125600.1|PACid:26998822	2964	14.21	0	-17.1166	0.000170226	0.0332812	Down
Potri.010G071700.1|PACid:26979756	1611	86.84	0.22	-8.62406	0.000170491	0.0332812	Down
Potri.T133800.1|PACid:26996149	2001	30.1	0.07	-8.74614	0.000174733	0.0339013	Down
Potri.019G070900.1|PACid:27025865	1494	0	20.46	17.6425	0.000175672	0.0339013	Ups
Potri.019G070900.3|PACid:27025866	1494	0	20.46	17.6425	0.000175672	0.0339013	Ups
Potri.005G251800.1|PACid:27028349	3900	10.62	0	-16.6964	0.000177108	0.034049	Down
Potri.014G197500.1|PACid:27034819	1095	73.91	0.23	-8.32737	0.000178373	0.0340831	Down
Potri.002G214100.1|PACid:27022230	2898	0	10.29	16.6509	0.000179828	0.0340831	Ups
Potri.006G046100.1|PACid:27008416	1038	0	29.84	18.1869	0.000179828	0.0340831	Ups
Potri.014G127000.1|PACid:27034976	1683	24.99	0	-17.931	0.000179971	0.0340831	Down
Potri.001G448000.1|PACid:27048669	1410	183.5	0.36	-8.99317	0.000182779	0.0342542	Down
Potri.003G133400.1|PACid:26997751	660	0.81	159.68	7.62287	0.000182891	0.0342542	Ups
Potri.002G007300.1|PACid:27020167	1383	30.51	0	-18.2189	0.0001829	0.0342542	Down
Potri.010G211800.1|PACid:26981903	939	45.66	0	-18.8006	0.000185896	0.0346382	Down
Potri.019G073700.1|PACid:27026328	927	0	33.32	18.346	0.000186315	0.0346382	Ups
Potri.003G085500.1|PACid:26998312	1647	0.31	59.33	7.57989	0.000187598	0.0347495	Ups
Potri.008G116500.2|PACid:27036901	819	0	37.93	18.533	0.000188547	0.0347982	Ups
Potri.018G090400.1|PACid:27009371	1803	22.86	0	-17.8025	0.00019052	0.0350349	Down
Potri.010G195800.1|PACid:26981517	1251	33.38	0	-18.3486	0.000192097	0.0351974	Down
Potri.007G118600.3|PACid:27016730	1242	0.33	63.6	7.58998	0.000194019	0.0354218	Ups
Potri.012G111600.1|PACid:27050042	2730	35.04	0.11	-8.31405	0.000196827	0.0355709	Down
Potri.017G122900.4|PACid:26985545	1110	37.55	0	-18.5185	0.000196939	0.0355709	Down
Potri.T069600.1|PACid:27003344	843	50.39	0	-18.9428	0.000196939	0.0355709	Down
Potri.002G088000.6|PACid:27023335	1533	0	19.24	17.5538	0.000200259	0.0359154	Ups
Potri.012G069200.1|PACid:27050835	954	43.88	0	-18.7432	0.000200261	0.0359154	Down
Potri.004G017600.1|PACid:26991331	1302	0.55	157.35	8.16007	0.000203675	0.0362752	Ups
Potri.013G041900.1|PACid:26994297	573	0.76	727.39	9.90232	0.000205039	0.0362752	Ups
Potri.001G276900.3|PACid:27046502	3315	0	8.65	16.4004	0.000205215	0.0362752	Ups
Potri.006G058200.1|PACid:27006937	1545	48.45	0.13	-8.54073	0.000205291	0.0362752	Down
Potri.006G214300.1|PACid:27008744	1893	0.32	59.7	7.54307	0.00020617	0.0362752	Ups
Potri.018G144700.1|PACid:27009119	2721	0.1	22.58	7.81747	0.000206556	0.0362752	Ups
Potri.001G041800.3|PACid:27045972	1509	0	19.26	17.5553	0.000210335	0.03675	Ups
Potri.018G040700.1|PACid:27010069	1818	22.01	0	-17.7478	0.000210708	0.03675	Down
Potri.006G167700.1|PACid:27004856	1638	24.47	0	-17.9007	0.000212522	0.0368666	Down
Potri.006G275000.4|PACid:27007383	2775	0	10.27	16.6481	0.000212959	0.0368666	Ups
Potri.002G037500.1|PACid:27023274	588	72.77	0	-19.473	0.000214357	0.0368666	Down
Potri.017G019900.1|PACid:26983526	1326	42.72	0.08	-9.0589	0.000215008	0.0368666	Down
Potri.017G025900.1|PACid:26984016	1326	42.72	0.08	-9.0589	0.000215008	0.0368666	Down
Potri.004G019500.1|PACid:26992816	1548	36.18	0.06	-9.23362	0.000218258	0.0371862	Down
Potri.005G095900.1|PACid:27027789	2193	0	12.96	16.9837	0.000218337	0.0371862	Ups
Potri.011G164800.1|PACid:27000592	3282	11.87	0	-16.857	0.000219996	0.0371999	Down
Potri.001G011500.1|PACid:27043639	957	0	30.7	18.2279	0.000221092	0.0371999	Ups
Potri.001G069600.1|PACid:27040195	2361	30.3	0.07	-8.75569	0.000221151	0.0371999	Down
Potri.002G098300.1|PACid:27021444	1518	60.32	0.2	-8.23577	0.000221349	0.0371999	Down
Potri.T094200.1|PACid:27003423	765	0.28	67.28	7.90809	0.000222508	0.0372712	Ups
Potri.011G160900.1|PACid:27001229	1665	0.33	63.69	7.59202	0.000223415	0.0373001	Ups
Potri.001G242600.5|PACid:27045877	1476	0	19.29	17.5575	0.000226739	0.0373913	Ups
Potri.016G045000.1|PACid:27012012	1887	0	14.97	17.1917	0.000226739	0.0373913	Ups
Potri.015G041300.2|PACid:27018997	1545	46.29	0.13	-8.47494	0.000228706	0.0373913	Down
Potri.016G065900.1|PACid:27013765	2235	0.13	26.39	7.66423	0.00022881	0.0373913	Ups
Potri.016G065900.4|PACid:27013766	2235	0.13	26.39	7.66423	0.00022881	0.0373913	Ups
Potri.016G065900.8|PACid:27013767	2235	0.13	26.39	7.66423	0.00022881	0.0373913	Ups
Potri.001G042200.1|PACid:27043018	534	79.38	0	-19.5984	0.000229855	0.0373913	Down
Potri.011G024000.2|PACid:27001347	5538	6.9	0	-16.0743	0.000229855	0.0373913	Down
Potri.001G168000.1|PACid:27040755	1353	0.45	77	7.41847	0.000230912	0.0374431	Ups
Potri.001G120300.1|PACid:27044205	1779	21.91	0	-17.7412	0.0002319	0.0374835	Down
Potri.018G036400.1|PACid:27010771	2295	38.36	0.13	-8.20384	0.000233056	0.0375508	Down
Potri.009G119900.1|PACid:26987770	285	165.06	0	-20.6546	0.000236063	0.0375656	Down
Potri.009G119900.2|PACid:26987771	285	165.06	0	-20.6546	0.000236063	0.0375656	Down
Potri.010G111000.1|PACid:26978946	477	591.88	1.39	-8.73397	0.000236108	0.0375656	Down
Potri.010G111000.2|PACid:26978947	477	591.88	1.39	-8.73397	0.000236108	0.0375656	Down
Potri.005G183300.1|PACid:27029339	486	0.46	108.51	7.88167	0.000237651	0.0376929	Ups
Potri.T099900.1|PACid:26983187	285	1172.33	2.57	-8.83334	0.00024095	0.0377615	Down
Potri.016G011400.2|PACid:27011968	2103	0	13.15	17.0047	0.000241691	0.0377615	Ups
Potri.018G091600.1|PACid:27009065	1632	42.74	0.09	-8.88985	0.00024173	0.0377615	Down
Potri.001G036600.1|PACid:27047891	1254	43.43	0.08	-9.08268	0.000241949	0.0377615	Down
Potri.010G082600.1|PACid:26978719	1293	30.12	0	-18.2004	0.000242501	0.0377615	Down
Potri.011G048700.1|PACid:27002556	720	78.03	0.15	-9.02196	0.000245832	0.0377615	Down
Potri.017G130600.1|PACid:26983278	1878	28.37	0.05	-9.14534	0.000245832	0.0377615	Down
Potri.018G126000.1|PACid:27009121	933	42.29	0	-18.69	0.000246926	0.0377615	Down
Potri.002G017200.2|PACid:27021814	1284	0.64	140.08	7.77374	0.000246999	0.0377615	Ups
Potri.002G017200.4|PACid:27021815	1284	0.64	140.08	7.77374	0.000246999	0.0377615	Ups
Potri.002G163700.1|PACid:27021850	1461	0.56	120.88	7.75368	0.000247363	0.0377615	Ups
Potri.004G181900.1|PACid:26991766	837	0	34.32	18.3887	0.000248026	0.0377615	Ups
Potri.017G039200.5|PACid:26984957	2391	0	11.44	16.8037	0.000248026	0.0377615	Ups
Potri.004G086500.1|PACid:26991575	357	0.33	121.38	8.52241	0.0002485	0.0377615	Ups
Potri.010G074200.1|PACid:26980970	888	61.76	0.12	-9.0063	0.00025116	0.0380518	Down
Potri.T094500.1|PACid:27014136	2736	0.04	13.41	8.3855	0.000254881	0.0385006	Ups
Potri.008G085500.1|PACid:27036343	1743	21.71	0	-17.728	0.00025611	0.0385715	Down
Potri.001G176100.1|PACid:27047081	936	41.59	0	-18.6659	0.000258478	0.0386985	Down
Potri.T099300.1|PACid:27014335	984	39.43	0.05	-9.62027	0.000258478	0.0386985	Down
Potri.004G192500.1|PACid:26989494	2205	0	12.24	16.9013	0.00026135	0.0390134	Ups
Potri.006G010200.1|PACid:27006664	1212	106.19	0.38	-8.12605	0.000266765	0.0397049	Down
Potri.006G248100.5|PACid:27005928	2664	0	10.02	16.6125	0.000268357	0.0398251	Ups
Potri.011G145000.1|PACid:27002806	1767	37.19	0.11	-8.39996	0.000278078	0.0411474	Down
Potri.014G149900.1|PACid:27034919	312	1845.87	1.53	-10.2365	0.000279962	0.0412097	Down
Potri.006G243700.2|PACid:27005624	1146	0.55	80.18	7.18741	0.000280123	0.0412097	Ups
Potri.018G099400.7|PACid:27009424	1899	0.1	23.64	7.88365	0.00028156	0.0413015	Ups
Potri.008G101000.1|PACid:27036536	978	0.42	470.73	10.13	0.000284604	0.0416277	Ups
Potri.010G193100.1|PACid:26979149	1668	21.95	0	-17.7439	0.000289338	0.0421985	Down
Potri.002G031200.1|PACid:27020919	1038	35.77	0	-18.4484	0.000297817	0.0429773	Down
Potri.002G254900.3|PACid:27022929	918	0	29.46	18.1684	0.000298912	0.0429773	Ups
Potri.002G254900.4|PACid:27022930	918	0	29.46	18.1684	0.000298912	0.0429773	Ups
Potri.002G254900.5|PACid:27022931	918	0	29.46	18.1684	0.000298912	0.0429773	Ups
Potri.010G126700.3|PACid:26979882	1731	0	15.18	17.2118	0.000298912	0.0429773	Ups
Potri.010G152400.3|PACid:26981802	3048	11.69	0	-16.8349	0.000300717	0.0430104	Down
Potri.013G013900.1|PACid:26995846	909	56.58	0.11	-9.00534	0.000301342	0.0430104	Down
Potri.004G050000.2|PACid:26990109	1371	0.59	90.24	7.25667	0.000301685	0.0430104	Ups
Potri.001G221900.1|PACid:27046521	741	0	37.06	18.4995	0.000303038	0.0430824	Ups
Potri.005G013600.2|PACid:27030077	876	42.51	0	-18.6974	0.00030663	0.0434712	Down
Potri.008G100300.2|PACid:27036032	1845	19.42	0	-17.5672	0.000309644	0.0437763	Down
Potri.003G007400.1|PACid:26999126	1545	23.22	0	-17.825	0.000312699	0.0438695	Down
Potri.003G029400.2|PACid:26999983	2541	0.18	24.03	7.0599	0.000313139	0.0438695	Ups
Potri.003G112700.1|PACid:26998123	1779	43.4	0.17	-7.99517	0.000313506	0.0438695	Down
Potri.018G051300.1|PACid:27010937	1533	61.34	0.26	-7.88162	0.000313977	0.0438695	Down
Potri.009G107200.1|PACid:26988781	870	42.4	0	-18.6937	0.000315792	0.0438695	Down
Potri.001G469800.2|PACid:27041441	1305	0	20	17.6096	0.000315862	0.0438695	Ups
Potri.002G002000.1|PACid:27023635	720	71.54	0.15	-8.89668	0.000316354	0.0438695	Down
Potri.002G241500.1|PACid:27021453	393	102.57	0	-19.9682	0.000318926	0.0439352	Down
Potri.010G102900.1|PACid:26980100	3021	24.97	0.1	-7.96262	0.000320067	0.0439352	Down
Potri.001G096600.1|PACid:27045933	552	95.39	0.2	-8.89697	0.000320287	0.0439352	Down
Potri.009G037300.4|PACid:26987524	975	0	27.13	18.0495	0.00032029	0.0439352	Ups
Potri.011G080900.1|PACid:27002816	1047	0	25.06	17.935	0.000324798	0.0442655	Ups
Potri.001G036700.1|PACid:27045683	993	36.55	0	-18.4795	0.000325315	0.0442655	Down
Potri.003G103100.1|PACid:26999025	1593	22.28	0	-17.7654	0.000325315	0.0442655	Down
Potri.002G165400.1|PACid:27022256	756	67.15	0.14	-8.90479	0.000326327	0.0442845	Down
Potri.004G026100.1|PACid:26989270	2052	0.25	34.12	7.09197	0.000330226	0.0446941	Ups
Potri.006G129200.1|PACid:27007838	720	51.33	0	-18.9694	0.00033187	0.0447972	Down
Potri.001G248700.1|PACid:27044960	1674	20.96	0	-17.6773	0.000335212	0.0450088	Down
Potri.019G063200.1|PACid:27026975	984	36.59	0.05	-9.51243	0.000335212	0.0450088	Down
Potri.015G117900.1|PACid:27017405	1014	48.5	0.1	-8.9204	0.000336785	0.0451007	Down
Potri.003G167100.1|PACid:26999977	891	70.68	0.23	-8.2629	0.000338257	0.0451787	Down
Potri.016G038000.1|PACid:27013204	684	53.84	0	-19.0383	0.000342027	0.0454222	Down
Potri.003G071800.1|PACid:26999564	1653	211.85	0.42	-8.9781	0.000342248	0.0454222	Down
Potri.017G081000.1|PACid:26985165	1356	121.03	0.52	-7.86236	0.000343295	0.0454222	Down
Potri.006G020500.1|PACid:27004917	564	0	48.37	18.8838	0.00034366	0.0454222	Ups
Potri.007G122100.1|PACid:27016591	984	168.96	0.73	-7.85437	0.000344577	0.0454251	Down
Potri.001G083900.1|PACid:27043265	1599	21.79	0	-17.7333	0.000345501	0.045429	Down
Potri.002G257400.1|PACid:27021094	2487	13.78	0	-17.0722	0.000349022	0.0457733	Down
Potri.012G023700.1|PACid:27050408	828	0.13	42.27	8.34387	0.000350835	0.0458925	Ups
Potri.002G102100.7|PACid:27022886	873	0	29.75	18.1825	0.000353616	0.0459526	Ups
Potri.001G221100.1|PACid:27045051	759	0.47	743.64	10.6274	0.000354213	0.0459526	Ups
Potri.001G041700.1|PACid:27047033	1449	32.78	0.07	-8.86919	0.0003546	0.0459526	Down
Potri.016G013000.1|PACid:27012286	435	401.52	1.8	-7.80125	0.000354916	0.0459526	Down
Potri.001G052500.1|PACid:27046624	3459	9.76	0	-16.5746	0.000359864	0.0464747	Down
Potri.001G309900.1|PACid:27044211	582	0.93	831.98	9.80495	0.00036481	0.0469939	Ups
Potri.018G040600.1|PACid:27009595	1752	355.79	0.17	-11.0304	0.000376387	0.0483624	Down
Potri.010G026500.1|PACid:26982089	1467	58.55	0.27	-7.76003	0.000377814	0.0483663	Down
Potri.004G180200.1|PACid:26992553	678	52.76	0	-19.0091	0.000378918	0.0483663	Down
Potri.010G109400.1|PACid:26978447	1596	0	15.42	17.2345	0.000380167	0.0483663	Ups
Potri.T094100.1|PACid:27003426	714	1.34	454.89	8.40703	0.00038023	0.0483663	Ups
Potri.004G148900.1|PACid:26990252	1431	0.14	28.45	7.66583	0.00038179	0.0484434	Ups
Potri.018G144300.1|PACid:27009865	1962	0	12.38	16.9177	0.000385779	0.0487952	Ups
Potri.010G128300.1|PACid:26981419	1308	77.48	0.39	-7.63384	0.000386485	0.0487952	Down
Potri.004G056100.1|PACid:26992614	1023	0	24.39	17.8959	0.000391497	0.0491833	Ups
Potri.004G056100.3|PACid:26992616	1023	0	24.39	17.8959	0.000391497	0.0491833	Ups

## Sheet: KCl
geneID	length	CK.FPKM	KCl.FPKM	log2FoldChange	pval	padj	Regulation
Potri.001G048900.2|PACid:27048406	4290	0	37.5	18.5165	1.00439e-06	0.00215323	Ups
Potri.002G091500.1|PACid:27021955	1332	0	141.83	20.4357	1.01703e-06	0.00215323	Ups
Potri.018G124400.1|PACid:27009810	2538	0	60.38	19.2037	1.0175e-06	0.00215323	Ups
Potri.005G078700.2|PACid:27029260	1095	0	184.55	20.8156	1.04131e-06	0.00215323	Ups
Potri.004G020000.1|PACid:26991390	474	0	466.22	22.1526	1.0473e-06	0.00215323	Ups
Potri.003G059700.2|PACid:26999444	2028	0	100.67	19.9412	1.06331e-06	0.00215323	Ups
Potri.006G186800.1|PACid:27008159	1497	0	94.09	19.8437	1.06912e-06	0.00215323	Ups
Potri.013G060000.1|PACid:26993458	2364	0	56.17	19.0994	1.1037e-06	0.00215323	Ups
Potri.006G243600.2|PACid:27005186	1206	0	209.74	21.0002	1.28201e-06	0.00215323	Ups
Potri.005G060200.2|PACid:27029220	1143	186.37	0	-20.8297	1.32723e-06	0.00215323	Down
Potri.001G388600.1|PACid:27046636	1746	110.78	0	-20.0793	1.33053e-06	0.00215323	Down
Potri.006G151600.1|PACid:27004997	918	205.13	0	-20.9681	1.35064e-06	0.00215323	Down
Potri.014G043000.1|PACid:27033385	1509	118.69	0	-20.1788	1.3635e-06	0.00215323	Down
Potri.008G190000.1|PACid:27038248	1902	122.25	0	-20.2214	1.36865e-06	0.00215323	Down
Potri.001G346800.1|PACid:27048594	1461	163.85	0	-20.6439	1.3822e-06	0.00215323	Down
Potri.002G089800.1|PACid:27022123	1182	0	94.68	19.8527	1.39531e-06	0.00215323	Ups
Potri.018G041600.1|PACid:27009266	1797	94.26	0	-19.8463	1.39851e-06	0.00215323	Down
Potri.001G463400.1|PACid:27042910	1599	154.46	0	-20.5588	1.4108e-06	0.00215323	Down
Potri.005G060300.2|PACid:27027354	1239	136.71	0	-20.3827	1.41153e-06	0.00215323	Down
Potri.006G243600.1|PACid:27005185	1263	0	87.51	19.7391	1.41487e-06	0.00215323	Ups
Potri.003G111300.1|PACid:26999975	705	244.94	0	-21.224	1.42959e-06	0.00215323	Down
Potri.004G033000.1|PACid:26991553	489	566.18	0	-22.4328	1.43511e-06	0.00215323	Down
Potri.001G121900.1|PACid:27041781	423	671.63	0	-22.6792	1.44021e-06	0.00215323	Down
Potri.T145400.1|PACid:27003403	423	671.63	0	-22.6792	1.44021e-06	0.00215323	Down
Potri.008G131100.1|PACid:27039229	453	394.74	0	-21.9125	1.44651e-06	0.00215323	Down
Potri.008G131100.2|PACid:27039228	453	394.74	0	-21.9125	1.44651e-06	0.00215323	Down
Potri.001G448000.1|PACid:27048669	1410	183.5	0	-20.8073	1.45343e-06	0.00215323	Down
Potri.001G191400.1|PACid:27045285	1059	0	103.4	19.9798	1.45879e-06	0.00215323	Ups
Potri.009G034600.1|PACid:26988099	978	165.88	0	-20.6617	1.47156e-06	0.00215323	Down
Potri.010G053800.1|PACid:26981236	1185	131.86	0	-20.3306	1.50675e-06	0.00215323	Down
Potri.015G003600.1|PACid:27019001	993	157.16	0	-20.5838	1.5231e-06	0.00215323	Down
Potri.T012400.1|PACid:27051434	393	791.63	0	-22.9164	1.5439e-06	0.00215323	Down
Potri.009G114700.1|PACid:26988479	558	532.15	0	-22.3434	1.54853e-06	0.00215323	Down
Potri.006G052600.1|PACid:27007396	3177	44.54	0	-18.7647	1.61856e-06	0.00215323	Down
Potri.007G100100.1|PACid:27014756	1485	195.04	0	-20.8953	1.62739e-06	0.00215323	Down
Potri.015G003500.1|PACid:27019653	987	143.8	0.05	-11.487	1.70089e-06	0.00215323	Down
Potri.011G049100.1|PACid:27001494	1011	139.87	0	-20.4157	1.70588e-06	0.00215323	Down
Potri.017G138800.1|PACid:26984768	645	227.06	0	-21.1146	1.70588e-06	0.00215323	Down
Potri.001G447500.1|PACid:27044565	1398	97.98	0	-19.9021	1.74055e-06	0.00215323	Down
Potri.001G312600.1|PACid:27043390	1452	93.96	0	-19.8417	1.74597e-06	0.00215323	Down
Potri.017G083500.1|PACid:26984574	1296	0	74.06	19.4983	1.82431e-06	0.00215323	Ups
Potri.011G027300.1|PACid:27002363	984	135.6	0	-20.3709	1.85898e-06	0.00215323	Down
Potri.009G022400.1|PACid:26986065	2706	47.37	0	-18.8536	1.86122e-06	0.00215323	Down
Potri.010G080400.1|PACid:26978857	1560	83.3	0	-19.668	1.86798e-06	0.00215323	Down
Potri.017G155300.1|PACid:26984163	2118	0	43.23	18.7217	1.93496e-06	0.00218088	Ups
Potri.004G010100.1|PACid:26992617	1635	76.09	0	-19.5373	2.00083e-06	0.00218955	Down
Potri.013G044500.1|PACid:26995543	855	149.34	0	-20.5102	2.029e-06	0.00218955	Down
Potri.014G180300.6|PACid:27035488	1869	0	47.45	18.8561	2.09154e-06	0.00219188	Ups
Potri.006G203200.3|PACid:27007014	1749	0	50.53	18.9468	2.11759e-06	0.00219188	Ups
Potri.009G112500.1|PACid:26985883	330	1249.67	0	-23.575	2.19715e-06	0.00222875	Down
Potri.004G182100.1|PACid:26990157	951	122.9	0	-20.2291	2.35892e-06	0.00231308	Down
Potri.010G042100.1|PACid:26980470	1680	67.5	0	-19.3645	2.3715e-06	0.00231308	Down
Potri.001G025200.1|PACid:27040669	1011	112.8	0	-20.1053	2.45943e-06	0.00235064	Down
Potri.006G238500.1|PACid:27007786	1674	65.91	0	-19.3301	2.50619e-06	0.00235064	Down
Potri.018G089400.1|PACid:27010363	1137	0	72.85	19.4746	2.58636e-06	0.00235064	Ups
Potri.018G089900.1|PACid:27010846	987	398.76	0	-21.9271	2.59539e-06	0.00235064	Down
Potri.T168100.1|PACid:27014180	2211	0	35.57	18.4403	2.75937e-06	0.00243136	Ups
Potri.007G056400.1|PACid:27016615	3750	27.39	0	-18.0633	2.80186e-06	0.00243136	Down
Potri.005G187600.1|PACid:27031942	1194	88.53	0	-19.7558	2.83858e-06	0.00243136	Down
Potri.008G065000.1|PACid:27036742	1368	76.32	0	-19.5417	2.87627e-06	0.00243136	Down
Potri.002G113300.1|PACid:27020922	1107	94.47	0	-19.8495	2.93474e-06	0.00244011	Down
Potri.001G221200.1|PACid:27045292	753	0.14	241.46	10.7511	3.20618e-06	0.00258117	Ups
Potri.006G122400.1|PACid:27007761	1773	0.06	97.68	10.6665	3.20618e-06	0.00258117	Ups
Potri.001G307800.1|PACid:27040165	1086	0	69.08	19.3979	3.38782e-06	0.00263084	Ups
Potri.017G051300.1|PACid:26983644	2004	47.76	0	-18.8654	3.41882e-06	0.00263084	Down
Potri.010G155200.3|PACid:26980293	1791	0.07	79.35	10.1446	3.45975e-06	0.00263084	Ups
Potri.004G032900.1|PACid:26990262	489	978.13	0	-23.2216	3.47535e-06	0.00263084	Down
Potri.018G089200.1|PACid:27009550	1137	0	64.68	19.303	3.54348e-06	0.00263359	Ups
Potri.012G043900.4|PACid:27050318	981	98.83	0.01	-13.2564	3.58573e-06	0.00263359	Down
Potri.011G010500.1|PACid:27001086	2148	43.41	0	-18.7277	3.63476e-06	0.00263359	Down
Potri.008G220800.2|PACid:27038196	3870	23.17	0	-17.8219	3.88783e-06	0.00271193	Down
Potri.011G048200.1|PACid:27003130	1011	92.45	0	-19.8183	3.92167e-06	0.00271193	Down
Potri.006G158900.3|PACid:27006348	1929	0	35.88	18.4528	3.95675e-06	0.00271193	Ups
Potri.014G157500.1|PACid:27034697	1764	0	39.33	18.5853	3.95675e-06	0.00271193	Ups
Potri.010G152000.1|PACid:26983111	1449	62.34	0	-19.2498	4.08666e-06	0.00273543	Down
Potri.002G258700.1|PACid:27020701	1797	49.8	0	-18.9258	4.09891e-06	0.00273543	Down
Potri.015G024100.1|PACid:27018309	885	0	79.8	19.606	4.17613e-06	0.00275077	Ups
Potri.019G094100.1|PACid:27025257	825	283.88	0.13	-11.0914	4.2553e-06	0.00276258	Down
Potri.001G221500.1|PACid:27045279	738	0	95.89	19.871	4.33973e-06	0.00276258	Ups
Potri.001G324500.1|PACid:27041448	576	0.19	214.57	10.1405	4.35747e-06	0.00276258	Ups
Potri.004G074300.1|PACid:26991108	1464	0	45.82	18.8056	4.47415e-06	0.00280154	Ups
Potri.013G128800.1|PACid:26993828	426	434.29	0.26	-10.7054	4.64899e-06	0.00285593	Down
Potri.015G023900.1|PACid:27018499	885	0.12	336.35	11.4515	4.69205e-06	0.00285593	Ups
Potri.006G087200.1|PACid:27007492	987	0	67.92	19.3735	4.7854e-06	0.00285593	Ups
Potri.012G042800.1|PACid:27049991	969	89.82	0	-19.7767	4.78625e-06	0.00285593	Down
Potri.012G089000.1|PACid:27050941	2097	0	30.57	18.2218	4.94242e-06	0.00291482	Ups
Potri.007G118600.1|PACid:27016728	1776	0	260.31	21.3118	5.10378e-06	0.0029615	Ups
Potri.008G073400.1|PACid:27036168	645	135.92	0	-20.3743	5.14233e-06	0.0029615	Down
Potri.013G150800.1|PACid:26995811	3069	26.39	0	-18.0096	5.19674e-06	0.0029615	Down
Potri.004G019300.1|PACid:26989159	1515	54.25	0	-19.0493	5.27078e-06	0.00297032	Down
Potri.011G110700.7|PACid:27001198	2193	35.51	0	-18.4379	5.95251e-06	0.00331764	Down
Potri.006G113800.1|PACid:27004121	708	111.76	0	-20.092	6.78542e-06	0.00367519	Down
Potri.001G121800.1|PACid:27047454	387	220.16	0	-21.0701	6.84166e-06	0.00367519	Down
Potri.004G143200.1|PACid:26990462	906	85.21	0	-19.7007	6.89863e-06	0.00367519	Down
Potri.009G148100.1|PACid:26985966	339	256.32	0	-21.2895	6.95633e-06	0.00367519	Down
Potri.019G023600.1|PACid:27026746	1761	42.31	0	-18.6906	6.95633e-06	0.00367519	Down
Potri.001G311300.1|PACid:27044373	2076	0.1	108.52	10.0823	7.20604e-06	0.00376787	Ups
Potri.018G041500.1|PACid:27010224	1545	47.38	0	-18.8539	7.44588e-06	0.00385355	Down
Potri.006G248500.1|PACid:27007410	4245	16.72	0	-17.3512	7.60972e-06	0.00389856	Down
Potri.006G094100.1|PACid:27003816	1689	68	0.06	-10.144	7.71244e-06	0.00391167	Down
Potri.001G065300.2|PACid:27047154	1857	0.05	44.52	9.79543	8.24532e-06	0.00409834	Ups
Potri.003G083700.1|PACid:26997095	1722	41.01	0	-18.6456	8.24713e-06	0.00409834	Down
Potri.018G040500.1|PACid:27009414	1821	38.61	0	-18.5586	8.32289e-06	0.00409834	Down
Potri.018G141700.1|PACid:27009132	744	0.28	174.38	9.28208	8.49742e-06	0.00414405	Ups
Potri.013G059900.1|PACid:26994088	2190	0.05	36.84	9.52225	8.6403e-06	0.0041736	Ups
Potri.008G189200.1|PACid:27036043	1554	69.24	0.06	-10.17	8.88405e-06	0.00422432	Down
Potri.003G214900.1|PACid:26997922	1032	199.89	0.19	-10.0382	8.9119e-06	0.00422432	Down
Potri.011G048100.1|PACid:27002853	1011	193.67	0.2	-9.91866	9.07085e-06	0.00425986	Down
Potri.009G114800.1|PACid:26987695	564	130.06	0	-20.3107	9.27427e-06	0.00431543	Down
Potri.003G214500.1|PACid:26996721	981	108.32	0.1	-10.0796	9.61129e-06	0.00443159	Down
Potri.018G040600.1|PACid:27009595	1752	355.79	0	-21.7626	1.01012e-05	0.00461553	Down
Potri.011G145000.1|PACid:27002806	1767	37.19	0	-18.5046	1.03958e-05	0.0047077	Down
Potri.005G212000.1|PACid:27027988	624	111.62	0	-20.0902	1.06109e-05	0.00476261	Down
Potri.017G152800.1|PACid:26983737	1623	39.85	0	-18.6042	1.10611e-05	0.00488619	Down
Potri.009G053700.20|PACid:26988557	1413	0	35.98	18.4568	1.11702e-05	0.00488619	Ups
Potri.001G221700.1|PACid:27040458	720	0.21	107.55	8.99972	1.12061e-05	0.00488619	Ups
Potri.005G118700.1|PACid:27031238	1002	98.98	0.1	-9.94955	1.12716e-05	0.00488619	Down
Potri.001G220900.1|PACid:27045777	744	89.82	0	-19.7767	1.15395e-05	0.00491825	Down
Potri.003G116900.1|PACid:26997283	912	72.14	0	-19.4604	1.15395e-05	0.00491825	Down
Potri.009G147100.2|PACid:26987041	4050	0.02	17.52	9.7676	1.17114e-05	0.00494994	Ups
Potri.001G188000.1|PACid:27041311	633	106.13	0	-20.0174	1.19181e-05	0.00499566	Down
Potri.014G149900.1|PACid:27034919	312	1845.87	0.37	-12.2841	1.22804e-05	0.00510532	Down
Potri.001G102100.2|PACid:27044707	1509	0	32.17	18.2954	1.30441e-05	0.00523717	Ups
Potri.016G033100.2|PACid:27011838	1485	41.46	0	-18.6614	1.32418e-05	0.00523717	Down
Potri.011G080900.1|PACid:27002816	1047	0	46.92	18.8398	1.33329e-05	0.00523717	Ups
Potri.T146100.1|PACid:27051490	1098	0	44.58	18.766	1.33329e-05	0.00523717	Ups
Potri.T146100.2|PACid:27051491	1098	0	44.58	18.766	1.33329e-05	0.00523717	Ups
Potri.016G065900.1|PACid:27013765	2235	0.13	60.65	8.86475	1.34236e-05	0.00523717	Ups
Potri.016G065900.4|PACid:27013766	2235	0.13	60.65	8.86475	1.34236e-05	0.00523717	Ups
Potri.016G065900.8|PACid:27013767	2235	0.13	60.65	8.86475	1.34236e-05	0.00523717	Ups
Potri.018G099400.7|PACid:27009424	1899	0.1	48.9	8.93225	1.37213e-05	0.00526098	Ups
Potri.011G155400.1|PACid:27002839	2520	23.76	0	-17.8582	1.37826e-05	0.00526098	Down
Potri.006G055600.1|PACid:27003682	1419	0.22	94.46	8.7454	1.37958e-05	0.00526098	Ups
Potri.013G007900.1|PACid:26993674	417	237.68	0.26	-9.83574	1.42111e-05	0.00537891	Down
Potri.010G150400.1|PACid:26980631	978	0.32	132.54	8.69369	1.46563e-05	0.00546625	Ups
Potri.002G223100.1|PACid:27020605	510	127.02	0	-20.2766	1.46975e-05	0.00546625	Down
Potri.002G214100.1|PACid:27022230	2898	0	15.87	17.276	1.48046e-05	0.00546625	Ups
Potri.007G038300.1|PACid:27016837	1644	36.06	0	-18.46	1.4873e-05	0.00546625	Down
Potri.001G221100.1|PACid:27045051	759	0.47	396.4	9.71977	1.51689e-05	0.00551856	Ups
Potri.013G120800.1|PACid:26993889	1080	55.58	0	-19.0842	1.52329e-05	0.00551856	Down
Potri.011G031800.1|PACid:27000553	1743	0	26.34	18.0069	1.5625e-05	0.00562047	Ups
Potri.014G043100.1|PACid:27035565	1515	55.95	0.06	-9.86256	1.60859e-05	0.0057455	Down
Potri.015G027600.1|PACid:27019632	1821	63.85	0.11	-9.17973	1.62378e-05	0.00575921	Down
Potri.008G132700.1|PACid:27037579	1491	38.77	0	-18.5646	1.64908e-05	0.00580831	Down
Potri.001G389800.1|PACid:27044385	738	80.7	0	-19.6222	1.72288e-05	0.00598206	Down
Potri.008G149200.2|PACid:27038908	888	0.37	130.43	8.46115	1.73377e-05	0.00598206	Ups
Potri.002G206400.1|PACid:27021726	1791	31.6	0	-18.2696	1.73379e-05	0.00598206	Down
Potri.011G049000.1|PACid:27000801	864	67	0	-19.3538	1.82468e-05	0.00625309	Down
Potri.009G114600.1|PACid:26988063	867	95.11	0.12	-9.62922	1.89494e-05	0.00642882	Down
Potri.013G041900.1|PACid:26994297	573	0.76	448.37	9.20429	1.9013e-05	0.00642882	Ups
Potri.008G164500.1|PACid:27037812	897	123.36	0.23	-9.0664	1.93087e-05	0.00648554	Down
Potri.005G068900.1|PACid:27029790	1485	495.21	0	-22.2396	1.94594e-05	0.00649137	Down
Potri.012G003000.1|PACid:27051237	1827	0.16	56.91	8.47357	1.9582e-05	0.00649137	Ups
Potri.012G051500.3|PACid:27049101	1719	31.71	0	-18.2746	2.00027e-05	0.00658778	Down
Potri.007G089000.12|PACid:27014893	1557	0	27.6	18.0743	2.02844e-05	0.00663744	Ups
Potri.010G071700.1|PACid:26979756	1611	86.84	0.2	-8.7615	2.12362e-05	0.00682701	Down
Potri.011G048700.1|PACid:27002556	720	78.03	0	-19.5737	2.14021e-05	0.00682701	Down
Potri.019G031200.2|PACid:27025899	1443	37.29	0	-18.5084	2.14021e-05	0.00682701	Down
Potri.019G031200.3|PACid:27025898	1443	37.29	0	-18.5084	2.14021e-05	0.00682701	Down
Potri.001G176200.1|PACid:27046573	945	58.12	0	-19.1487	2.15494e-05	0.00683101	Down
Potri.006G023100.3|PACid:27006295	1443	0	29.28	18.1596	2.19282e-05	0.00684142	Ups
Potri.009G058900.1|PACid:26986244	4452	11.66	0	-16.8312	2.19995e-05	0.00684142	Down
Potri.010G074200.1|PACid:26980970	888	61.76	0	-19.2363	2.19995e-05	0.00684142	Down
Potri.016G011400.2|PACid:27011968	2103	0	19.75	17.5915	2.21218e-05	0.00684142	Ups
Potri.004G052300.2|PACid:26989330	1623	0	25.64	17.968	2.27163e-05	0.00698271	Ups
Potri.012G131500.1|PACid:27050068	2337	106.41	0.17	-9.28904	2.3568e-05	0.00720089	Down
Potri.001G457000.1|PACid:27046028	1734	42.35	0.06	-9.46078	2.40693e-05	0.00731001	Down
Potri.004G044700.1|PACid:26991547	705	409.59	0.58	-9.46366	2.43748e-05	0.00735871	Down
Potri.006G010200.1|PACid:27006664	1212	106.19	0.24	-8.7888	2.46941e-05	0.00741101	Down
Potri.005G099300.8|PACid:27028728	1113	0	37.03	18.4983	2.53197e-05	0.0075412	Ups
Potri.004G026200.1|PACid:26992568	1596	0.19	57.42	8.23865	2.54253e-05	0.0075412	Ups
Potri.017G051100.1|PACid:26983817	462	0.73	218.13	8.22288	2.57236e-05	0.00758532	Ups
Potri.008G101000.1|PACid:27036536	978	0.42	338.04	9.65225	2.6172e-05	0.00767294	Ups
Potri.001G039200.1|PACid:27045686	2190	0	18.08	17.464	2.65217e-05	0.0076866	Ups
Potri.012G011300.1|PACid:27049926	804	0	51.73	18.9806	2.65217e-05	0.0076866	Ups
Potri.016G113300.1|PACid:27011528	864	60.33	0	-19.2025	2.66909e-05	0.00769168	Down
Potri.001G064600.1|PACid:27042124	2346	0.13	37.55	8.17305	2.69899e-05	0.0077339	Ups
Potri.001G334500.1|PACid:27041892	1065	0.39	107.46	8.10574	2.73863e-05	0.00780342	Ups
Potri.013G013900.1|PACid:26995846	909	56.58	0	-19.1099	2.77049e-05	0.00783343	Down
Potri.001G205800.6|PACid:27046421	1944	0	20.2	17.624	2.78006e-05	0.00783343	Ups
Potri.016G034800.1|PACid:27012591	1755	247.67	0.17	-10.5078	2.8741e-05	0.00802167	Down
Potri.012G002800.1|PACid:27049521	1809	0.28	80.52	8.16726	2.88311e-05	0.00802167	Ups
Potri.004G185100.1|PACid:26992256	1473	47.26	0.07	-9.39699	2.89431e-05	0.00802167	Down
Potri.009G034900.3|PACid:26985917	3177	21.33	0.04	-9.05507	2.93466e-05	0.00808929	Down
Potri.001G060500.1|PACid:27046735	999	70.56	0.1	-9.46127	2.96202e-05	0.00812059	Down
Potri.017G083000.1|PACid:26984806	324	248.74	0.36	-9.43203	2.98977e-05	0.00815258	Down
Potri.T114300.1|PACid:27048757	1878	0.08	28.3	8.46479	3.01304e-05	0.00817211	Ups
Potri.010G211900.1|PACid:26981395	1062	46.39	0	-18.8235	3.13194e-05	0.00840422	Down
Potri.016G133800.1|PACid:27011793	1773	27.15	0	-18.0506	3.13194e-05	0.00840422	Down
Potri.005G244700.2|PACid:27028951	933	0	42.18	18.6862	3.15298e-05	0.00840422	Ups
Potri.014G049600.1|PACid:27033809	579	89.02	0	-19.7638	3.18147e-05	0.00840422	Down
Potri.015G117900.1|PACid:27017405	1014	48.5	0	-18.8876	3.18147e-05	0.00840422	Down
Potri.T094800.3|PACid:27014139	2778	0.15	36.34	7.91949	3.20199e-05	0.00841459	Ups
Potri.010G083000.1|PACid:26981113	1269	38.13	0	-18.5406	3.23205e-05	0.00843961	Down
Potri.018G088500.1|PACid:27010745	1137	0.27	73.66	8.09125	3.24479e-05	0.00843961	Ups
Potri.015G042200.1|PACid:27018655	1164	58	0.09	-9.33031	3.30577e-05	0.00855119	Down
Potri.005G205000.1|PACid:27028044	387	0.89	240.12	8.07557	3.32141e-05	0.00855119	Ups
Potri.012G099600.3|PACid:27050370	1626	0	23.07	17.8157	3.38128e-05	0.00856769	Ups
Potri.018G129400.1|PACid:27011258	552	128.87	0.19	-9.40494	3.38822e-05	0.00856769	Down
Potri.001G041700.1|PACid:27047033	1449	32.78	0	-18.3225	3.39038e-05	0.00856769	Down
Potri.010G071600.1|PACid:26981447	1611	86.01	0.27	-8.31487	3.39539e-05	0.00856769	Down
Potri.016G011200.1|PACid:27012495	1842	0	20.24	17.6269	3.41564e-05	0.00857613	Ups
Potri.012G051500.4|PACid:27049100	1719	27.31	0	-18.0591	3.44545e-05	0.00860836	Down
Potri.001G063300.3|PACid:27046330	2508	0.16	38.6	7.91349	3.48572e-05	0.00866628	Ups
Potri.004G037900.1|PACid:26991428	2511	0	14.59	17.1546	3.52151e-05	0.00871257	Ups
Potri.010G228600.4|PACid:26981867	1581	0.11	40.54	8.52439	3.6214e-05	0.0089162	Ups
Potri.T161800.1|PACid:27019833	2928	0.14	32.03	7.83683	3.69203e-05	0.00904619	Ups
Potri.004G086500.1|PACid:26991575	357	0.33	161.83	8.93736	3.77448e-05	0.0091871	Ups
Potri.001G105900.3|PACid:27040753	1374	0	26.72	18.0276	3.78577e-05	0.0091871	Ups
Potri.001G232900.1|PACid:27042259	357	413.19	1.26	-8.35712	3.84404e-05	0.0092841	Down
Potri.006G243700.2|PACid:27005624	1146	0.55	248.75	8.82079	4.0299e-05	0.00957973	Ups
Potri.006G218000.1|PACid:27008658	1602	0	22.42	17.7744	4.03319e-05	0.00957973	Ups
Potri.006G218000.2|PACid:27008659	1602	0	22.42	17.7744	4.03319e-05	0.00957973	Ups
Potri.001G309900.1|PACid:27044211	582	0.93	205.78	7.7895	4.042e-05	0.00957973	Ups
Potri.T121200.1|PACid:27003384	480	0.69	171.23	7.95492	4.15524e-05	0.00975184	Ups
Potri.001G158400.1|PACid:27048551	399	2456.03	0	-24.5498	4.16784e-05	0.00975184	Down
Potri.010G072000.1|PACid:26979349	1611	98.04	0.32	-8.25871	4.1723e-05	0.00975184	Down
Potri.002G127100.1|PACid:27020721	696	0	53.28	19.0232	4.34909e-05	0.0101184	Ups
Potri.001G015600.1|PACid:27042785	2697	0.17	38.83	7.83465	4.38703e-05	0.0101601	Ups
Potri.005G039800.1|PACid:27028145	1038	43.34	0	-18.7253	4.43424e-05	0.0102227	Down
Potri.001G264000.1|PACid:27042103	4398	9.76	0.01	-9.9164	4.47328e-05	0.0102543	Down
Potri.T134000.1|PACid:26996147	2466	30.86	0.09	-8.42	4.51855e-05	0.0102543	Down
Potri.009G087500.1|PACid:26986199	2028	46.63	0.14	-8.37866	4.52515e-05	0.0102543	Down
Potri.004G017600.1|PACid:26991331	1302	0.55	145.89	8.05097	4.5288e-05	0.0102543	Ups
Potri.001G431400.1|PACid:27041378	663	232.5	0.79	-8.20098	4.60428e-05	0.0103715	Down
Potri.005G051900.1|PACid:27029906	648	154.41	0.48	-8.32922	4.62146e-05	0.0103715	Down
Potri.016G093600.1|PACid:27013387	4095	10.34	0	-16.6579	4.71729e-05	0.0105354	Down
Potri.001G032500.1|PACid:27044302	1224	164.88	0.49	-8.39413	4.73604e-05	0.0105354	Down
Potri.015G025900.1|PACid:27018409	1593	27.09	0	-18.0474	4.80249e-05	0.0106366	Down
Potri.003G125600.1|PACid:26998822	2964	14.21	0	-17.1166	4.93409e-05	0.0108805	Down
Potri.013G120600.1|PACid:26993390	717	108.9	0.29	-8.55224	5.00548e-05	0.0109902	Down
Potri.001G045200.1|PACid:27045529	2379	30.79	0.09	-8.41672	5.06682e-05	0.0110175	Down
Potri.013G062300.2|PACid:26995342	378	176.05	0.41	-8.74579	5.08347e-05	0.0110175	Down
Potri.002G079100.1|PACid:27020615	6645	10.83	0.02	-9.07364	5.08752e-05	0.0110175	Down
Potri.014G014000.1|PACid:27033741	231	1.13	321.3	8.15133	5.10484e-05	0.0110175	Ups
Potri.016G065300.1|PACid:27012688	1161	0	29.46	18.1684	5.14184e-05	0.0110504	Ups
Potri.001G069600.1|PACid:27040195	2361	30.3	0.06	-8.97774	5.4371e-05	0.0116331	Down
Potri.010G211800.1|PACid:26981903	939	45.66	0	-18.8006	5.45885e-05	0.0116331	Down
Potri.003G133400.1|PACid:26997751	660	0.81	150.59	7.53831	5.60316e-05	0.0118907	Ups
Potri.003G213700.1|PACid:26999589	1089	0.19	563.73	11.534	5.77293e-05	0.0121293	Ups
Potri.017G122900.4|PACid:26985545	1110	37.55	0	-18.5185	5.83102e-05	0.0121293	Down
Potri.T069600.1|PACid:27003344	843	50.39	0	-18.9428	5.83102e-05	0.0121293	Down
Potri.014G012800.1|PACid:27035271	1830	30.52	0.05	-9.25073	5.84397e-05	0.0121293	Down
Potri.007G118600.3|PACid:27016730	1242	0.33	63.65	7.59112	5.84898e-05	0.0121293	Ups
Potri.002G017200.2|PACid:27021814	1284	0.64	139.03	7.76288	5.88302e-05	0.0121293	Ups
Potri.002G017200.4|PACid:27021815	1284	0.64	139.03	7.76288	5.88302e-05	0.0121293	Ups
Potri.004G019500.1|PACid:26992816	1548	36.18	0.06	-9.23362	5.91742e-05	0.0121508	Down
Potri.012G069200.1|PACid:27050835	954	43.88	0	-18.7432	5.94336e-05	0.0121549	Down
Potri.012G034900.1|PACid:27050615	2406	0	13.26	17.0167	6.05749e-05	0.0122913	Ups
Potri.001G176000.1|PACid:27047513	942	44.29	0	-18.7566	6.05852e-05	0.0122913	Down
Potri.002G025200.1|PACid:27022447	2445	16.31	0	-17.3154	6.17659e-05	0.0124809	Down
Potri.018G040700.1|PACid:27010069	1818	22.01	0	-17.7478	6.29764e-05	0.0125992	Down
Potri.018G019700.1|PACid:27010766	816	0.52	96.69	7.53844	6.30479e-05	0.0125992	Ups
Potri.003G085500.1|PACid:26998312	1647	0.31	53.79	7.43846	6.3433e-05	0.0125992	Ups
Potri.006G167700.1|PACid:27004856	1638	24.47	0	-17.9007	6.35932e-05	0.0125992	Down
Potri.010G181000.1|PACid:26980526	2160	18.39	0	-17.4886	6.35932e-05	0.0125992	Down
Potri.002G037500.1|PACid:27023274	588	72.77	0	-19.473	6.42179e-05	0.0126734	Down
Potri.011G164800.1|PACid:27000592	3282	11.87	0	-16.857	6.61398e-05	0.0130021	Down
Potri.001G036600.1|PACid:27047891	1254	43.43	0.08	-9.08268	6.72735e-05	0.0131439	Down
Potri.010G109700.2|PACid:26981995	1215	0	26.2	17.9992	6.75836e-05	0.0131439	Ups
Potri.009G166400.1|PACid:26987290	2715	24.49	0.07	-8.44857	6.7651e-05	0.0131439	Down
Potri.T111300.1|PACid:26993295	537	1.55	603.61	8.60511	6.78976e-05	0.0131439	Ups
Potri.008G078600.3|PACid:27037730	2244	0	13.83	17.0775	6.84264e-05	0.0131574	Ups
Potri.017G046200.1|PACid:26984248	2697	0.04	15.43	8.58793	6.84862e-05	0.0131574	Ups
Potri.009G022800.1|PACid:26987557	1065	37.62	0	-18.5211	6.88195e-05	0.0131715	Down
Potri.001G042200.1|PACid:27043018	534	79.38	0	-19.5984	6.95112e-05	0.0132539	Down
Potri.001G120300.1|PACid:27044205	1779	21.91	0	-17.7412	7.02118e-05	0.0133374	Down
Potri.009G119900.1|PACid:26987770	285	165.06	0	-20.6546	7.16406e-05	0.0135076	Down
Potri.009G119900.2|PACid:26987771	285	165.06	0	-20.6546	7.16406e-05	0.0135076	Down
Potri.008G027700.1|PACid:27037380	789	0	40.63	18.6322	7.37912e-05	0.0138223	Ups
Potri.003G088800.1|PACid:27000260	1797	21.39	0	-17.7066	7.38546e-05	0.0138223	Down
Potri.018G126000.1|PACid:27009121	933	42.29	0	-18.69	7.53796e-05	0.0140558	Down
Potri.014G161300.5|PACid:27033267	1131	0	27.42	18.0649	7.66851e-05	0.0141969	Ups
Potri.001G288600.1|PACid:27044948	504	633.78	1.7	-8.54222	7.66962e-05	0.0141969	Down
Potri.002G163700.1|PACid:27021850	1461	0.56	87.86	7.29338	7.81935e-05	0.0144214	Ups
Potri.001G176100.1|PACid:27047081	936	41.59	0	-18.6659	7.93728e-05	0.0145332	Down
Potri.T099300.1|PACid:27014335	984	39.43	0	-18.5889	7.93728e-05	0.0145332	Down
Potri.001G335900.1|PACid:27044496	1575	0.51	79.69	7.28748	8.02593e-05	0.0146329	Ups
Potri.T111900.1|PACid:27027083	1293	98.19	0.44	-7.8016	8.06413e-05	0.0146329	Down
Potri.004G168600.1|PACid:26992979	1665	0	18.01	17.4584	8.07827e-05	0.0146329	Ups
Potri.008G195100.1|PACid:27039037	1587	0.38	57.25	7.23476	8.34704e-05	0.0150397	Ups
Potri.013G119600.1|PACid:26993429	1407	0.29	48.88	7.39655	8.36212e-05	0.0150397	Ups
Potri.012G088100.1|PACid:27049541	3345	22.16	0.09	-7.94222	8.45841e-05	0.0151591	Down
Potri.019G041500.1|PACid:27025417	1188	123.34	0.56	-7.78274	8.56691e-05	0.0152995	Down
Potri.006G058200.1|PACid:27006937	1545	48.45	0.19	-7.9936	8.72866e-05	0.0155152	Down
Potri.001G255800.1|PACid:27047840	2118	0	13.8	17.0743	8.74891e-05	0.0155152	Ups
Potri.001G221900.1|PACid:27046521	741	0	41.5	18.6628	8.86773e-05	0.0156167	Ups
Potri.009G164400.1|PACid:26985860	3696	0	7.79	16.2494	8.86773e-05	0.0156167	Ups
Potri.014G168100.1|PACid:27032049	1194	226.13	0.75	-8.23585	9.1623e-05	0.0160797	Down
Potri.002G031200.1|PACid:27020919	1038	35.77	0	-18.4484	9.3118e-05	0.0162857	Down
Potri.010G026500.1|PACid:26982089	1467	58.55	0.27	-7.76003	9.42205e-05	0.0163842	Down
Potri.017G084000.1|PACid:26985025	2034	0.3	41.95	7.12709	9.43272e-05	0.0163842	Ups
Potri.001G096600.1|PACid:27045933	552	95.39	0.2	-8.89697	9.47354e-05	0.0163989	Down
Potri.019G093300.1|PACid:27026031	738	120.62	0.56	-7.75057	9.57227e-05	0.0165135	Down
Potri.005G013600.2|PACid:27030077	876	42.51	0	-18.6974	9.62399e-05	0.0165464	Down
Potri.003G007400.1|PACid:26999126	1545	23.22	0	-17.825	9.83992e-05	0.0168605	Down
Potri.012G111600.1|PACid:27050042	2730	35.04	0.18	-7.60406	0.000100136	0.0170686	Down
Potri.001G242600.5|PACid:27045877	1476	0	19.38	17.5642	0.000100383	0.0170686	Ups
Potri.002G241500.1|PACid:27021453	393	102.57	0	-19.9682	0.000100623	0.0170686	Down
Potri.001G036700.1|PACid:27045683	993	36.55	0	-18.4795	0.000102915	0.0173414	Down
Potri.003G103100.1|PACid:26999025	1593	22.28	0	-17.7654	0.000102915	0.0173414	Down
Potri.015G039200.1|PACid:27018610	747	98.21	0.41	-7.90375	0.000105255	0.017677	Down
Potri.019G063200.1|PACid:27026975	984	36.59	0	-18.4811	0.000106484	0.0178243	Down
Potri.009G119500.5|PACid:26988310	1665	0	16.82	17.3598	0.000107762	0.0179199	Ups
Potri.017G039200.5|PACid:26984957	2391	0	11.56	16.8188	0.000107762	0.0179199	Ups
Potri.016G140200.1|PACid:27011820	2787	0.11	19.06	7.4356	0.000108409	0.0179686	Ups
Potri.001G142800.1|PACid:27045967	897	66.68	0.23	-8.17885	0.000110047	0.0181594	Down
Potri.006G275000.4|PACid:27007383	2775	0	9.88	16.5922	0.00011091	0.0181594	Ups
Potri.T099900.1|PACid:26983187	285	1172.33	4.18	-8.13163	0.000111095	0.0181594	Down
Potri.011G146900.1|PACid:27002565	903	324.41	1.17	-8.11504	0.000111799	0.0181594	Down
Potri.011G146900.2|PACid:27002564	903	324.41	1.17	-8.11504	0.000111799	0.0181594	Down
Potri.016G057600.1|PACid:27012372	1032	1087.98	0	-23.3751	0.000111887	0.0181594	Down
Potri.008G203200.1|PACid:27036007	1320	35.67	0.07	-8.99109	0.000112066	0.0181594	Down
Potri.013G099500.1|PACid:26995097	2769	12.28	0	-16.906	0.000114127	0.0184345	Down
Potri.006G129900.1|PACid:27005923	996	221.93	1.01	-7.77946	0.000115079	0.0185292	Down
Potri.001G052500.1|PACid:27046624	3459	9.76	0	-16.5746	0.000115471	0.0185334	Down
Potri.002G098300.1|PACid:27021444	1518	60.32	0.32	-7.55797	0.000116408	0.018625	Down
Potri.002G083700.1|PACid:27023816	1125	0.27	47.28	7.4516	0.000119918	0.0190605	Ups
Potri.006G089800.1|PACid:27004834	828	1398.53	0	-23.7374	0.000120065	0.0190605	Down
Potri.013G007000.1|PACid:26995986	489	2.27	286.62	6.98024	0.000120551	0.0190605	Ups
Potri.001G461400.1|PACid:27047695	1578	49.59	0.25	-7.6314	0.000120695	0.0190605	Down
Potri.012G089700.3|PACid:27050524	1041	0	26.69	18.0259	0.000121091	0.0190605	Ups
Potri.018G144700.1|PACid:27009119	2721	0.1	18.85	7.55699	0.000121386	0.0190605	Ups
Potri.010G102900.1|PACid:26980100	3021	24.97	0.13	-7.58444	0.000127118	0.0198991	Down
Potri.002G108400.1|PACid:27021140	1044	179.83	0.96	-7.54923	0.000128121	0.0199943	Down
Potri.018G089300.1|PACid:27010726	1110	0.09	32.61	8.49958	0.000129115	0.0200876	Ups
Potri.018G091400.1|PACid:27010947	696	150.6	0.89	-7.40254	0.000130676	0.0202179	Down
Potri.010G180000.1|PACid:26980604	1356	0.23	37.85	7.36189	0.000130749	0.0202179	Ups
Potri.009G111800.1|PACid:26985786	231	1386.24	6.04	-7.84239	0.000131667	0.020298	Down
Potri.014G039100.2|PACid:27033022	2052	0	12.87	16.9737	0.000132501	0.0203444	Ups
Potri.011G087500.2|PACid:27000966	948	48.31	0.1	-8.91474	0.000132771	0.0203444	Down
Potri.002G018600.2|PACid:27020094	2295	14.34	0	-17.1297	0.000133333	0.0203685	Down
Potri.006G048100.1|PACid:27007774	1035	1.2	159.24	7.05191	0.000134325	0.0203685	Ups
Potri.004G052400.1|PACid:26992061	2856	0	9.14	16.4799	0.000134535	0.0203685	Ups
Potri.011G144900.1|PACid:27001069	1098	0.01	24.67	11.2542	0.000134535	0.0203685	Ups
Potri.012G033900.1|PACid:27050419	906	1.38	349.41	7.984	0.000136334	0.0205795	Ups
Potri.006G179300.1|PACid:27004401	501	0.44	93.23	7.72682	0.000137138	0.0205867	Ups
Potri.010G245200.1|PACid:26980440	807	1.69	285.48	7.40014	0.000137194	0.0205867	Ups
Potri.008G118000.1|PACid:27038831	1308	110.68	0.68	-7.34643	0.000139692	0.0208998	Down
Potri.017G012100.1|PACid:26983570	1482	0.43	49.59	6.84924	0.000140271	0.0209247	Ups
Potri.004G086600.1|PACid:26991514	357	2.29	1681.76	9.52035	0.00014249	0.0211934	Ups
Potri.008G005000.3|PACid:27037484	1764	0	14.77	17.1723	0.000143075	0.0212182	Ups
Potri.018G041400.1|PACid:27010239	1755	18.46	0	-17.4941	0.000145432	0.0215048	Down
Potri.005G161700.1|PACid:27031534	486	0.23	77.69	8.39933	0.000146481	0.021597	Ups
Potri.017G100600.1|PACid:26983635	1233	87.91	0.56	-7.2942	0.000147732	0.0217183	Down
Potri.003G134500.1|PACid:26997797	1170	119.59	0.76	-7.29769	0.000148469	0.0217374	Down
Potri.011G048500.1|PACid:27002394	807	41.64	0	-18.6676	0.000149147	0.0217374	Down
Potri.011G127900.1|PACid:27002190	1014	32.58	0	-18.3136	0.000149147	0.0217374	Down
Potri.001G221800.2|PACid:27040631	684	0.44	1084.08	11.2664	0.000150334	0.0218475	Ups
Potri.008G048700.1|PACid:27036896	1869	43.88	0.26	-7.39836	0.000152227	0.0220594	Down
Potri.008G077800.1|PACid:27039946	2511	12.54	0	-16.9362	0.000156952	0.0225888	Down
Potri.010G003000.1|PACid:26980578	3882	38.52	0.25	-7.26696	0.000157	0.0225888	Down
Potri.018G144300.3|PACid:27009867	1812	0	14.07	17.1023	0.000157216	0.0225888	Ups
Potri.001G147700.1|PACid:27043762	2238	14.07	0	-17.1023	0.000158985	0.0227583	Down
Potri.004G056100.1|PACid:26992614	1023	0	25.43	17.9562	0.000159742	0.0227583	Ups
Potri.004G056100.3|PACid:26992616	1023	0	25.43	17.9562	0.000159742	0.0227583	Ups
Potri.014G127000.1|PACid:27034976	1683	24.99	0.06	-8.69978	0.000163082	0.0231691	Down
Potri.002G088000.6|PACid:27023335	1533	0	16.53	17.3347	0.000164949	0.0233037	Ups
Potri.011G039100.1|PACid:27000556	2505	0	9.94	16.601	0.000164949	0.0233037	Ups
Potri.007G072100.1|PACid:27015217	1659	54.46	0.35	-7.28129	0.000165433	0.0233072	Down
Potri.007G044500.2|PACid:27015816	1416	22.29	0	-17.766	0.000167461	0.0234218	Down
Potri.001G375000.1|PACid:27040422	2604	0	9.53	16.5402	0.000167632	0.0234218	Ups
Potri.009G037300.4|PACid:26987524	975	0	26.44	18.0124	0.000167632	0.0234218	Ups
Potri.012G081800.1|PACid:27050504	2163	0	11.49	16.81	0.00017037	0.0236572	Ups
Potri.015G003100.3|PACid:27017531	1095	93.35	0.64	-7.18821	0.000170716	0.0236572	Down
Potri.015G003100.4|PACid:27017532	1095	93.35	0.64	-7.18821	0.000170716	0.0236572	Down
Potri.012G051500.1|PACid:27049099	1725	17.92	0	-17.4512	0.000176523	0.0243952	Down
Potri.T094500.1|PACid:27014136	2736	0.04	11.75	8.19486	0.000178645	0.0245711	Ups
Potri.001G357100.3|PACid:27047021	1770	17.37	0	-17.4062	0.000178885	0.0245711	Down
Potri.001G258100.1|PACid:27042225	678	2.36	348.32	7.20542	0.000179248	0.0245711	Ups
Potri.018G132100.1|PACid:27010714	480	199.53	1.35	-7.2074	0.000181062	0.0247063	Down
Potri.004G097900.1|PACid:26992341	633	68.61	0.16	-8.7433	0.000181665	0.0247063	Down
Potri.001G028200.1|PACid:27041760	1278	239.77	1.01	-7.89101	0.000181696	0.0247063	Down
Potri.002G077300.1|PACid:27021832	483	0.23	73.78	8.32483	0.00018276	0.0247838	Ups
Potri.016G027700.1|PACid:27013927	2619	11.55	0	-16.8175	0.000183732	0.0247838	Down
Potri.T162900.2|PACid:26993275	555	59.59	0	-19.1847	0.000183732	0.0247838	Down
Potri.001G041800.4|PACid:27045971	1515	0	16.28	17.3128	0.000184934	0.0248797	Ups
Potri.005G210100.1|PACid:27030279	1137	27.33	0	-18.0601	0.000186218	0.0249862	Down
Potri.009G012500.1|PACid:26986281	1032	66.46	0.39	-7.4125	0.000188638	0.0251817	Down
Potri.010G142800.2|PACid:26979214	996	182.41	1.17	-7.28441	0.00018892	0.0251817	Down
Potri.008G027500.1|PACid:27037650	954	0.54	63.3	6.87284	0.000189165	0.0251817	Ups
Potri.003G029400.2|PACid:26999983	2541	0.18	20.17	6.80728	0.000190443	0.0252439	Ups
Potri.T094100.1|PACid:27003426	714	1.34	130.42	6.60468	0.000190722	0.0252439	Ups
Potri.006G131400.1|PACid:27005232	1929	15.65	0	-17.2558	0.000191319	0.0252439	Down
Potri.005G079400.1|PACid:27031324	1755	0.86	103.13	6.90575	0.000191623	0.0252439	Ups
Potri.019G001800.1|PACid:27026791	1869	16.12	0	-17.2985	0.000193936	0.0254825	Down
Potri.002G256500.1|PACid:27023135	3060	15.71	0.06	-8.03011	0.000197078	0.0258285	Down
Potri.012G003500.1|PACid:27049023	1815	0.66	63.95	6.59812	0.00019882	0.0259363	Ups
Potri.008G028500.1|PACid:27039036	999	40.88	0.1	-8.67381	0.000199304	0.0259363	Down
Potri.016G046400.1|PACid:27013346	531	2.56	237.42	6.5351	0.000199913	0.0259363	Ups
Potri.016G051600.1|PACid:27012272	2664	18.02	0.07	-8.00598	0.000199947	0.0259363	Down
Potri.004G014700.1|PACid:26989719	1944	0	12.29	16.9071	0.000204522	0.0264394	Ups
Potri.013G145600.1|PACid:26995945	951	32.26	0	-18.2994	0.000204868	0.0264394	Down
Potri.016G107900.1|PACid:27013976	1710	17.32	0	-17.4021	0.000210625	0.0270357	Down
Potri.011G110200.1|PACid:27002102	1287	30.82	0.08	-8.58785	0.000210961	0.0270357	Down
Potri.009G082600.1|PACid:26985978	1152	0.04	20.99	9.03189	0.00021162	0.0270357	Ups
Potri.009G082600.2|PACid:26985979	1152	0.04	20.99	9.03189	0.00021162	0.0270357	Ups
Potri.013G115200.1|PACid:26994123	1608	18.39	0	-17.4886	0.00021358	0.0272176	Down
Potri.018G144300.1|PACid:27009865	1962	0	11.96	16.8679	0.000219026	0.0277826	Ups
Potri.004G106600.1|PACid:26989577	1551	0.72	64.65	6.48831	0.000219478	0.0277826	Ups
Potri.004G025200.1|PACid:26991162	1590	0.12	23.55	7.61535	0.000219658	0.0277826	Ups
Potri.004G050000.2|PACid:26990109	1371	0.59	55.61	6.55824	0.000220729	0.0278487	Ups
Potri.013G152700.1|PACid:26995877	1731	46.58	0.36	-7.01517	0.00022216	0.0278896	Down
Potri.008G011100.1|PACid:27036626	1761	16.57	0	-17.3382	0.000222764	0.0278896	Down
Potri.001G270400.1|PACid:27047422	1422	676.89	0.16	-12.0457	0.000223062	0.0278896	Down
Potri.014G116000.1|PACid:27032205	2154	96.09	0.63	-7.25266	0.000223253	0.0278896	Down
Potri.001G069800.1|PACid:27042169	1734	16.77	0.01	-10.6973	0.000225936	0.0281282	Down
Potri.008G116500.2|PACid:27036901	819	0	29.66	18.1782	0.000226754	0.0281282	Ups
Potri.006G214300.1|PACid:27008744	1893	0.32	32.37	6.66	0.000226827	0.0281282	Ups
Potri.003G087000.1|PACid:26999343	771	0.96	91.13	6.5686	0.000234358	0.0289906	Ups
Potri.003G111400.1|PACid:26998967	414	2982.27	0.27	-13.4306	0.000234925	0.0289906	Down
Potri.004G181900.1|PACid:26991766	837	0	28.65	18.1282	0.00023899	0.0294003	Ups
Potri.009G151000.1|PACid:26986991	1059	36.58	0.09	-8.66532	0.000239404	0.0294003	Down
Potri.003G091300.1|PACid:26996826	897	32.94	0	-18.3295	0.000242667	0.0297284	Down
Potri.010G203500.8|PACid:26980114	648	0	37.63	18.5215	0.000243248	0.0297284	Ups
Potri.001G041800.5|PACid:27045970	1521	0	15.1	17.2042	0.0002476	0.0300322	Ups
Potri.001G064100.2|PACid:27041924	1977	0	11.53	16.815	0.0002476	0.0300322	Ups
Potri.018G148000.1|PACid:27009781	2922	0	7.7	16.2326	0.0002476	0.0300322	Ups
Potri.005G106100.1|PACid:27027342	816	0.9	83.96	6.54347	0.000248102	0.0300322	Ups
Potri.003G112700.1|PACid:26998123	1779	43.4	0.33	-7.03865	0.000249485	0.0300931	Down
Potri.006G058800.1|PACid:27006529	1551	18.38	0	-17.4878	0.000249792	0.0300931	Down
Potri.010G109400.1|PACid:26978447	1596	0	14.31	17.1267	0.000252048	0.030293	Ups
Potri.007G084800.1|PACid:27015690	1494	0.75	62.76	6.38662	0.00025277	0.0303079	Ups
Potri.001G222200.5|PACid:27047590	342	0	77.58	19.5653	0.000256595	0.0305713	Ups
Potri.006G020500.1|PACid:27004917	564	0	43.33	18.725	0.000256595	0.0305713	Ups
Potri.010G138500.1|PACid:26980399	990	38.59	0.13	-8.21247	0.000256775	0.0305713	Down
Potri.T133800.1|PACid:26996149	2001	30.1	0.18	-7.38483	0.000258409	0.0306937	Down
Potri.019G034700.1|PACid:27025066	729	0	32.57	18.3132	0.000261243	0.0309579	Ups
Potri.006G042200.1|PACid:27003548	792	2.13	482.42	7.82323	0.000262384	0.0310207	Ups
Potri.006G104100.1|PACid:27007619	666	133.62	1.09	-6.93753	0.000263887	0.0311258	Down
Potri.009G124900.1|PACid:26986536	975	0	23.58	17.8472	0.000270853	0.0317995	Ups
Potri.015G058400.4|PACid:27017261	1194	0	19.08	17.5417	0.000270853	0.0317995	Ups
Potri.001G083200.1|PACid:27041444	1485	40.23	0.26	-7.27307	0.000274024	0.0320975	Down
Potri.006G046100.1|PACid:27008416	1038	0	21.99	17.7465	0.00027582	0.0322334	Ups
Potri.004G019700.1|PACid:26992068	1548	17.94	0	-17.4528	0.000276873	0.0322821	Down
Potri.009G140400.1|PACid:26987423	678	2.68	240.82	6.48953	0.00027953	0.0324971	Ups
Potri.005G029800.1|PACid:27029533	1551	17.84	0	-17.4448	0.000281033	0.0324971	Down
Potri.016G107500.1|PACid:27012274	1707	16.15	0	-17.3012	0.000281033	0.0324971	Down
Potri.008G189400.2|PACid:27036608	816	0.45	58.71	7.02722	0.00028128	0.0324971	Ups
Potri.015G099500.1|PACid:27019151	1005	28.04	0	-18.0971	0.000285272	0.0328834	Down
Potri.017G083500.2|PACid:26984575	1008	0	22.44	17.7757	0.000286093	0.0329032	Ups
Potri.018G089100.1|PACid:27011405	651	0	35.92	18.4544	0.000291404	0.0334383	Ups
Potri.T011200.1|PACid:27051412	225	1666.86	9.67	-7.42939	0.000293844	0.0336422	Down
Potri.009G025200.1|PACid:26988480	357	260.18	2.22	-6.87274	0.000295877	0.0337281	Down
Potri.010G111000.1|PACid:26978946	477	591.88	3.84	-7.26802	0.00029659	0.0337281	Down
Potri.010G111000.2|PACid:26978947	477	591.88	3.84	-7.26802	0.00029659	0.0337281	Down
Potri.015G041900.1|PACid:27017373	1329	20.66	0	-17.6565	0.000298471	0.0338591	Down
Potri.012G094400.1|PACid:27049509	963	0.76	65.81	6.43598	0.000299077	0.0338591	Ups
Potri.005G095500.1|PACid:27028433	1653	1.1	96.28	6.45153	0.000304877	0.0342231	Ups
Potri.015G120900.1|PACid:27018810	1422	25.12	0.07	-8.48521	0.000306451	0.0342231	Down
Potri.007G004700.1|PACid:27015401	2802	40.41	0.39	-6.69473	0.000307228	0.0342231	Down
Potri.006G020000.1|PACid:27006057	471	0.24	66.24	8.10793	0.000307395	0.0342231	Ups
Potri.015G104400.1|PACid:27017128	1080	0.29	37.41	7.01073	0.000307541	0.0342231	Ups
Potri.015G104400.2|PACid:27017127	1080	0.29	37.41	7.01073	0.000307541	0.0342231	Ups
Potri.007G132800.1|PACid:27016267	1026	26.93	0	-18.0389	0.00030769	0.0342231	Down
Potri.012G052400.1|PACid:27050017	1095	25.14	0	-17.9396	0.00030769	0.0342231	Down
Potri.011G118900.1|PACid:27003230	288	7.21	594.24	6.36488	0.000309555	0.0343523	Ups
Potri.001G015500.1|PACid:27045237	2697	0.12	14.42	6.9077	0.000310206	0.0343523	Ups
Potri.009G033900.3|PACid:26988553	1461	0.84	63.21	6.23345	0.000311822	0.0344484	Ups
Potri.005G097900.1|PACid:27031065	1101	24.9	0	-17.9258	0.000312432	0.0344484	Down
Potri.005G241400.1|PACid:27027473	3027	0	7.02	16.0992	0.000313891	0.0345261	Ups
Potri.015G041300.2|PACid:27018997	1545	46.29	0.38	-6.92818	0.000314499	0.0345261	Down
Potri.011G154900.1|PACid:27003123	588	143.36	1.25	-6.84146	0.000315893	0.0346042	Down
Potri.001G378700.2|PACid:27044448	354	0	70.65	19.4303	0.000319839	0.034961	Ups
Potri.002G233600.1|PACid:27023580	3039	33.34	0.32	-6.70259	0.000321059	0.0350189	Down
Potri.002G257700.1|PACid:27024180	768	67.39	0.4	-7.39603	0.000322358	0.0350852	Down
Potri.001G164700.2|PACid:27048643	708	39.5	0.02	-10.9404	0.000327207	0.0355367	Down
Potri.017G019900.1|PACid:26983526	1326	42.72	0.26	-7.3597	0.000329689	0.0356536	Down
Potri.017G025900.1|PACid:26984016	1326	42.72	0.26	-7.3597	0.000329689	0.0356536	Down
Potri.011G031800.2|PACid:27000554	1725	0.23	466.37	10.985	0.000332967	0.0358551	Ups
Potri.011G031800.3|PACid:27000555	1725	0.23	466.37	10.985	0.000332967	0.0358551	Ups
Potri.006G123400.1|PACid:27006151	1002	63.82	0.5	-6.99565	0.000340652	0.036605	Down
Potri.001G122100.1|PACid:27040280	717	38.52	0	-18.5553	0.000342851	0.0367634	Down
Potri.001G008500.1|PACid:27040276	570	49.2	0	-18.9083	0.000353792	0.0378565	Down
Potri.T060000.2|PACid:27051270	1467	56.44	0.54	-6.70735	0.000358497	0.0382791	Down
Potri.002G161100.1|PACid:27022960	1968	0	10.53	16.6842	0.00036554	0.0388023	Ups
Potri.004G180200.1|PACid:26992553	678	52.76	0.15	-8.45738	0.000365613	0.0388023	Down
Potri.003G167100.1|PACid:26999977	891	70.68	0.57	-6.95395	0.000365691	0.0388023	Down
Potri.002G006900.1|PACid:27021976	1959	13.1	0	-16.9992	0.000371017	0.0392852	Down
Potri.016G093100.2|PACid:27011666	993	0	21.46	17.7113	0.000372698	0.0393479	Ups
Potri.017G032500.1|PACid:26983912	1386	0.11	19.54	7.47148	0.000373161	0.0393479	Ups
Potri.009G046800.2|PACid:26987396	2067	0	9.89	16.5937	0.000380024	0.0399885	Ups
Potri.006G065500.1|PACid:27006903	597	416.3	3.34	-6.96159	0.000381539	0.0400647	Down
Potri.009G027800.4|PACid:26987428	1323	0	15.71	17.2613	0.000387526	0.0405789	Ups
Potri.001G295600.1|PACid:27044115	1845	13.77	0	-17.0712	0.000389279	0.0405789	Down
Potri.007G029500.1|PACid:27016554	615	92.38	0.68	-7.08569	0.000390061	0.0405789	Down
Potri.006G054700.1|PACid:27005434	2199	32.83	0.31	-6.72614	0.000391929	0.0405789	Down
Potri.009G028800.1|PACid:26985932	744	310.15	2.62	-6.8872	0.000393256	0.0405789	Down
Potri.004G191800.1|PACid:26992817	2169	21.37	0.12	-7.47521	0.000393834	0.0405789	Down
Potri.002G102100.7|PACid:27022886	873	0	24.29	17.89	0.000395207	0.0405789	Ups
Potri.013G066800.1|PACid:26994898	1062	24.41	0	-17.8971	0.000395609	0.0405789	Down
Potri.013G081600.1|PACid:26994813	2190	11.51	0	-16.8125	0.000395609	0.0405789	Down
Potri.T133300.1|PACid:27000345	1305	19.69	0	-17.5871	0.000395609	0.0405789	Down
Potri.014G197500.1|PACid:27034819	1095	73.91	0.73	-6.66153	0.000396259	0.0405789	Down
Potri.014G159000.4|PACid:27033287	690	1.88	126.33	6.07025	0.000396681	0.0405789	Ups
Potri.004G153200.2|PACid:26989749	309	253.07	2.27	-6.80064	0.000397454	0.0405789	Down
Potri.002G145500.1|PACid:27023537	1545	38.54	0.32	-6.91169	0.000397636	0.0405789	Down
Potri.012G089600.1|PACid:27049179	1551	21.32	0.06	-8.47063	0.000405594	0.0413078	Down
Potri.002G070100.1|PACid:27020521	309	152.77	0.57	-8.06593	0.000408608	0.0413698	Down
Potri.002G070100.2|PACid:27020522	309	152.77	0.57	-8.06593	0.000408608	0.0413698	Down
Potri.001G447400.1|PACid:27040567	1398	18.11	0	-17.4664	0.000408649	0.0413698	Down
Potri.018G088600.1|PACid:27009381	1137	0.27	32.58	6.91435	0.000410552	0.0414796	Ups
Potri.010G061200.1|PACid:26982766	660	63.4	0.31	-7.67561	0.00041613	0.0418927	Down
Potri.009G099200.1|PACid:26988273	864	1.45	97.02	6.06406	0.000416292	0.0418927	Ups
Potri.008G050700.2|PACid:27038289	759	278.51	2.56	-6.76539	0.000418809	0.0420625	Down
Potri.011G063100.1|PACid:27002265	681	2.35	153.85	6.03266	0.000421257	0.0421745	Ups
Potri.001G176500.1|PACid:27046630	942	27.28	0	-18.0575	0.000422217	0.0421745	Down
Potri.001G064900.1|PACid:27048709	2436	0.14	14.67	6.71028	0.000422419	0.0421745	Ups
Potri.006G087200.2|PACid:27007494	849	0.12	31.74	8.04593	0.000425189	0.0423677	Ups
Potri.005G200500.1|PACid:27030758	1701	1.11	76.85	6.11329	0.000428867	0.0425173	Ups
Potri.001G116600.1|PACid:27040607	2406	10.25	0	-16.6453	0.000429206	0.0425173	Down
Potri.T051700.1|PACid:27027164	1257	20.05	0	-17.6132	0.000429206	0.0425173	Down
Potri.008G055300.3|PACid:27037358	1191	21.11	0	-17.6876	0.000436335	0.0431394	Down
Potri.005G075900.1|PACid:27030761	951	123.01	1.38	-6.47786	0.000439695	0.043387	Down
Potri.003G175700.1|PACid:26999752	3441	11.08	0.06	-7.52639	0.000443915	0.0437183	Down
Potri.010G133500.1|PACid:26979674	1161	28.15	0.09	-8.2874	0.000446037	0.0438421	Down
Potri.001G237600.1|PACid:27046915	750	62.79	0.41	-7.25842	0.00044785	0.0439352	Down
Potri.017G082500.1|PACid:26985014	969	0.11	27.19	7.94812	0.000451273	0.0440738	Ups
Potri.005G185400.1|PACid:27027596	1488	1.41	99.65	6.143	0.000452463	0.0440738	Ups
Potri.006G195300.1|PACid:27007305	588	0.92	81.27	6.46479	0.000452595	0.0440738	Ups
Potri.005G195000.1|PACid:27029848	1359	0.68	46.69	6.10123	0.000453534	0.0440738	Ups
Potri.005G061500.1|PACid:27031850	1731	36.36	0.34	-6.74025	0.000453607	0.0440738	Down
Potri.005G087500.3|PACid:27029264	2661	9.06	0	-16.4672	0.000458604	0.0442418	Down
Potri.009G148200.1|PACid:26988539	828	30.68	0	-18.2269	0.000458604	0.0442418	Down
Potri.010G061400.1|PACid:26980998	660	39.19	0	-18.5801	0.000458604	0.0442418	Down
Potri.005G026200.1|PACid:27031208	2631	35.93	0.4	-6.48869	0.000458826	0.0442418	Down
Potri.004G057300.1|PACid:26990693	534	90.46	0.6	-7.23593	0.000461972	0.0444606	Down
Potri.001G242600.2|PACid:27045882	891	0	22.85	17.8018	0.000463725	0.0444606	Ups
Potri.006G004300.1|PACid:27003471	2199	0	8.87	16.4367	0.000463725	0.0444606	Ups
Potri.002G248500.1|PACid:27022625	1692	65.13	0.75	-6.4401	0.000469551	0.0449343	Down
Potri.016G125400.1|PACid:27012817	666	219.38	2.49	-6.46109	0.000470744	0.0449636	Down
Potri.011G161100.1|PACid:27003245	1638	0	11.93	16.8642	0.000473254	0.0450337	Ups
Potri.015G042800.7|PACid:27017344	2328	0	8.31	16.3426	0.000473254	0.0450337	Ups
Potri.001G093700.1|PACid:27043736	1497	49.8	0.53	-6.55374	0.000476412	0.0452493	Down
Potri.007G019900.1|PACid:27016027	495	149.7	1.52	-6.62177	0.000482125	0.0457063	Down
Potri.003G107600.1|PACid:26999399	3081	43.14	0.5	-6.43067	0.000488573	0.0462313	Down
Potri.006G070400.1|PACid:27006655	480	55.07	0	-19.0709	0.000490478	0.0463251	Down
Potri.005G240100.1|PACid:27028275	3513	12.23	0.08	-7.25442	0.000492034	0.0463856	Down
Potri.001G436800.1|PACid:27046771	663	49.88	0.15	-8.3764	0.000497985	0.0468551	Down
Potri.018G040400.1|PACid:27011236	1746	13.71	0	-17.0649	0.000498861	0.0468551	Down
Potri.001G300700.1|PACid:27043075	2313	26.06	0.25	-6.70319	0.000503519	0.0472051	Down
Potri.006G118000.2|PACid:27003562	1533	0.13	19.47	7.2255	0.000505016	0.0472581	Ups
Potri.007G097600.1|PACid:27015309	918	26.79	0	-18.0313	0.000507417	0.0473083	Down
Potri.011G021700.1|PACid:27002528	1824	13.02	0	-16.9904	0.000507417	0.0473083	Down
Potri.013G100500.1|PACid:26995403	837	1.82	105.12	5.85188	0.000511982	0.0475449	Ups
Potri.013G100500.2|PACid:26995404	837	1.82	105.12	5.85188	0.000511982	0.0475449	Ups
Potri.001G414000.1|PACid:27047871	2442	0	7.76	16.2438	0.000513705	0.0475449	Ups
Potri.018G089500.1|PACid:27009358	1140	0	17.15	17.3879	0.000513705	0.0475449	Ups
Potri.004G192500.1|PACid:26989494	2205	0	8.58	16.3887	0.000524435	0.0482443	Ups
Potri.001G227200.1|PACid:27047066	1521	15.62	0	-17.253	0.000525067	0.0482443	Down
Potri.008G136200.1|PACid:27039249	1122	21.47	0	-17.712	0.000525067	0.0482443	Down
Potri.014G034400.1|PACid:27032130	2712	8.6	0	-16.3921	0.000525067	0.0482443	Down
Potri.007G038200.1|PACid:27015829	1614	26.6	0.18	-7.20649	0.000529019	0.0485196	Down
Potri.010G139600.1|PACid:26982028	1548	27.72	0.19	-7.18803	0.000533352	0.0488286	Down
Potri.001G356800.3|PACid:27048179	2310	0	8.14	16.3128	0.000535426	0.0489302	Ups
Potri.008G065600.4|PACid:27037044	684	0.99	71.43	6.17281	0.000543843	0.049521	Ups
Potri.008G065600.5|PACid:27037045	684	0.99	71.43	6.17281	0.000543843	0.049521	Ups

## Sheet: CdCl2
geneID	length	CK.FPKM	CaCl2.FPKM	log2FoldChange	pval	padj	Regulation
Potri.006G243600.2|PACid:27005186	1206	0	165.26	20.6563	9.22e-07	0.00192059	Ups
Potri.018G089200.1|PACid:27009550	1137	0	183.93	20.8107	9.28e-07	0.00192059	Ups
Potri.004G020000.1|PACid:26991390	474	0	594.68	22.5037	1.03e-06	0.00192059	Ups
Potri.006G203200.3|PACid:27007014	1749	0	83.47	19.6709	1.06e-06	0.00192059	Ups
Potri.018G089400.1|PACid:27010363	1137	0	130.84	20.3194	1.06e-06	0.00192059	Ups
Potri.005G060200.2|PACid:27029220	1143	186.37	0	-20.8297	1.08e-06	0.00192059	Down
Potri.003G214900.1|PACid:26997922	1032	199.89	0	-20.9308	1.09e-06	0.00192059	Down
Potri.001G388600.1|PACid:27046636	1746	110.78	0	-20.0793	1.1e-06	0.00192059	Down
Potri.001G346800.1|PACid:27048594	1461	163.85	0	-20.6439	1.1e-06	0.00192059	Down
Potri.016G011400.2|PACid:27011968	2103	0	65.54	19.322	1.11e-06	0.00192059	Ups
Potri.006G158900.3|PACid:27006348	1929	0	71.5	19.4476	1.12e-06	0.00192059	Ups
Potri.001G463400.1|PACid:27042910	1599	154.46	0	-20.5588	1.12e-06	0.00192059	Down
Potri.006G151600.1|PACid:27004997	918	205.13	0	-20.9681	1.13e-06	0.00192059	Down
Potri.004G033000.1|PACid:26991553	489	566.18	0	-22.4328	1.13e-06	0.00192059	Down
Potri.001G121900.1|PACid:27041781	423	671.63	0.14	-12.227	1.14e-06	0.00192059	Down
Potri.T145400.1|PACid:27003403	423	671.63	0.14	-12.227	1.14e-06	0.00192059	Down
Potri.014G043000.1|PACid:27033385	1509	118.69	0	-20.1788	1.15e-06	0.00192059	Down
Potri.018G041600.1|PACid:27009266	1797	94.26	0	-19.8463	1.19e-06	0.00192059	Down
Potri.005G060300.2|PACid:27027354	1239	136.71	0	-20.3827	1.2e-06	0.00192059	Down
Potri.012G117100.1|PACid:27051189	1563	106.69	0	-20.025	1.21e-06	0.00192059	Down
Potri.013G128800.1|PACid:26993828	426	434.29	0	-22.0502	1.22e-06	0.00192059	Down
Potri.018G124400.1|PACid:27009810	2538	0	50.02	18.9321	1.22e-06	0.00192059	Ups
Potri.003G111300.1|PACid:26999975	705	244.94	0	-21.224	1.23e-06	0.00192059	Down
Potri.003G059700.2|PACid:26999444	2028	0	62.75	19.2593	1.23e-06	0.00192059	Ups
Potri.008G131100.1|PACid:27039229	453	394.74	0	-21.9125	1.24e-06	0.00192059	Down
Potri.008G131100.2|PACid:27039228	453	394.74	0	-21.9125	1.24e-06	0.00192059	Down
Potri.009G034600.1|PACid:26988099	978	165.88	0	-20.6617	1.27e-06	0.00192059	Down
Potri.010G003000.1|PACid:26980578	3882	38.52	0	-18.5553	1.32e-06	0.00192059	Down
Potri.015G003600.1|PACid:27019001	993	157.16	0	-20.5838	1.33e-06	0.00192059	Down
Potri.006G186800.1|PACid:27008159	1497	0	202.97	20.9528	1.33e-06	0.00192059	Ups
Potri.001G048900.2|PACid:27048406	4290	0	27.57	18.0727	1.33e-06	0.00192059	Ups
Potri.001G028200.1|PACid:27041760	1278	239.77	0	-21.1932	1.34e-06	0.00192059	Down
Potri.019G069300.1|PACid:27025376	1461	101.14	0	-19.9479	1.39e-06	0.00192059	Down
Potri.006G243600.1|PACid:27005185	1263	0	94.58	19.8512	1.42e-06	0.00192059	Ups
Potri.006G052600.1|PACid:27007396	3177	44.54	0	-18.7647	1.43e-06	0.00192059	Down
Potri.017G037900.1|PACid:26984030	987	146.84	0	-20.4858	1.47e-06	0.00192059	Down
Potri.015G003500.1|PACid:27019653	987	143.8	0	-20.4556	1.51e-06	0.00192059	Down
Potri.011G049100.1|PACid:27001494	1011	139.87	0	-20.4157	1.52e-06	0.00192059	Down
Potri.001G447500.1|PACid:27044565	1398	97.98	0	-19.9021	1.55e-06	0.00192059	Down
Potri.001G312600.1|PACid:27043390	1452	93.96	0	-19.8417	1.56e-06	0.00192059	Down
Potri.011G027300.1|PACid:27002363	984	135.6	0	-20.3709	1.67e-06	0.00192059	Down
Potri.009G022400.1|PACid:26986065	2706	47.37	0	-18.8536	1.67e-06	0.00192059	Down
Potri.010G080400.1|PACid:26978857	1560	83.3	0	-19.668	1.68e-06	0.00192059	Down
Potri.009G112500.1|PACid:26985883	330	1249.67	0	-23.575	1.68e-06	0.00192059	Down
Potri.006G010200.1|PACid:27006664	1212	106.19	0	-20.0182	1.74e-06	0.00192059	Down
Potri.013G044500.1|PACid:26995543	855	149.34	0	-20.5102	1.84e-06	0.00192059	Down
Potri.T168100.1|PACid:27014180	2211	0	44.91	18.7767	1.92e-06	0.00192059	Ups
Potri.018G089900.1|PACid:27010846	987	398.76	0	-21.9271	1.98e-06	0.00192059	Down
Potri.002G214100.1|PACid:27022230	2898	0	33.13	18.3378	2.03e-06	0.00192059	Ups
Potri.018G144300.3|PACid:27009867	1812	0	53.74	19.0356	2.04e-06	0.00192059	Ups
Potri.015G027600.1|PACid:27019632	1821	63.85	0	-19.2843	2.05e-06	0.00192059	Down
Potri.006G094100.1|PACid:27003816	1689	68	0	-19.3752	2.11e-06	0.00192059	Down
Potri.007G004700.1|PACid:27015401	2802	40.41	0	-18.6244	2.11e-06	0.00192059	Down
Potri.007G100100.2|PACid:27014757	1479	77.66	0	-19.5668	2.13e-06	0.00192059	Down
Potri.004G182100.1|PACid:26990157	951	122.9	0	-20.2291	2.16e-06	0.00192059	Down
Potri.016G065900.9|PACid:27013774	1377	0	69.98	19.4166	2.16e-06	0.00192059	Ups
Potri.010G042100.1|PACid:26980470	1680	67.5	0	-19.3645	2.17e-06	0.00192059	Down
Potri.001G025200.1|PACid:27040669	1011	112.8	0	-20.1053	2.25e-06	0.00196151	Down
Potri.006G238500.1|PACid:27007786	1674	65.91	0	-19.3301	2.3e-06	0.00196692	Down
Potri.019G034700.1|PACid:27025066	729	0	133	20.343	2.44e-06	0.00205365	Ups
Potri.011G080900.1|PACid:27002816	1047	0	87.7	19.7422	2.55e-06	0.00210614	Ups
Potri.004G032900.1|PACid:26990262	489	978.13	0	-23.2216	2.64e-06	0.00210614	Down
Potri.003G214500.1|PACid:26996721	981	108.32	0	-20.0469	2.66e-06	0.00210614	Down
Potri.007G021400.2|PACid:27014422	1137	92.39	0	-19.8174	2.68e-06	0.00210614	Down
Potri.002G113300.1|PACid:27020922	1107	94.47	0	-19.8495	2.71e-06	0.00210614	Down
Potri.006G087200.1|PACid:27007492	987	0	90.58	19.7888	2.77e-06	0.00211722	Ups
Potri.017G155300.1|PACid:26984163	2118	0	39.82	18.6031	2.86e-06	0.00215064	Ups
Potri.001G065300.2|PACid:27047154	1857	0.05	107.65	11.0693	2.94e-06	0.00218043	Ups
Potri.017G046200.1|PACid:26984248	2697	0.04	88.64	11.1101	3.15e-06	0.00229016	Ups
Potri.017G051300.1|PACid:26983644	2004	47.76	0	-18.8654	3.18e-06	0.00229016	Down
Potri.001G205800.6|PACid:27046421	1944	0	41.68	18.669	3.22e-06	0.00229016	Ups
Potri.016G065300.1|PACid:27012688	1161	0	70.32	19.4236	3.43e-06	0.00237457	Ups
Potri.019G094100.1|PACid:27025257	825	283.88	0.13	-11.0914	3.44e-06	0.00237457	Down
Potri.011G048100.1|PACid:27002853	1011	193.67	0.1	-10.9179	3.57e-06	0.00243118	Down
Potri.008G220800.2|PACid:27038196	3870	23.17	0	-17.8219	3.65e-06	0.00243118	Down
Potri.011G048200.1|PACid:27003130	1011	92.45	0	-19.8183	3.69e-06	0.00243118	Down
Potri.T012400.1|PACid:27051434	393	791.63	0.3	-11.3652	3.71e-06	0.00243118	Down
Potri.010G152000.1|PACid:26983111	1449	62.34	0	-19.2498	3.85e-06	0.0024807	Down
Potri.009G124900.1|PACid:26986536	975	0	81.58	19.6379	3.88e-06	0.0024807	Ups
Potri.013G007900.1|PACid:26993674	417	237.68	0	-21.1806	4.03e-06	0.00254302	Down
Potri.005G244700.2|PACid:27028951	933	0	84.17	19.6829	4.09e-06	0.00254759	Ups
Potri.010G072000.1|PACid:26979349	1611	98.04	0.06	-10.6718	4.19e-06	0.0025794	Down
Potri.006G020500.1|PACid:27004917	564	0	145.7	20.4746	4.33e-06	0.00263339	Ups
Potri.010G026500.1|PACid:26982089	1467	58.55	0	-19.1593	4.45e-06	0.0026754	Down
Potri.012G042800.1|PACid:27049991	969	89.82	0	-19.7767	4.57e-06	0.00271103	Down
Potri.006G104100.1|PACid:27007619	666	133.62	0	-20.3497	4.67e-06	0.0027386	Down
Potri.016G011200.4|PACid:27012496	1767	0.06	66.03	10.1015	4.74e-06	0.00274951	Ups
Potri.008G073400.1|PACid:27036168	645	135.92	0	-20.3743	4.94e-06	0.00281119	Down
Potri.008G048700.1|PACid:27036896	1869	43.88	0	-18.7432	4.99e-06	0.00281119	Down
Potri.017G138800.1|PACid:26984768	645	227.06	0.17	-10.3825	5.02e-06	0.00281119	Down
Potri.004G019300.1|PACid:26989159	1515	54.25	0	-19.0493	5.07e-06	0.00281119	Down
Potri.T114300.1|PACid:27048757	1878	0.08	57.95	9.49879	5.36e-06	0.00294102	Ups
Potri.016G093100.2|PACid:27011666	993	0	71.93	19.4562	5.44e-06	0.00295091	Ups
Potri.010G249200.1|PACid:26981502	1329	0	51.92	18.9859	5.68e-06	0.00301075	Ups
Potri.011G110700.7|PACid:27001198	2193	35.51	0	-18.4379	5.79e-06	0.00301075	Down
Potri.007G118600.1|PACid:27016728	1776	0	304.24	21.5368	5.79e-06	0.00301075	Ups
Potri.006G020000.1|PACid:27006057	471	0.24	255.74	10.0568	5.85e-06	0.00301075	Ups
Potri.018G089300.1|PACid:27010726	1110	0.09	96.57	10.0658	5.89e-06	0.00301075	Ups
Potri.006G004300.1|PACid:27003471	2199	0	30.2	18.2042	5.91e-06	0.00301075	Ups
Potri.001G102100.2|PACid:27044707	1509	0	44.63	18.7677	6e-06	0.00302553	Ups
Potri.T134000.1|PACid:26996147	2466	30.86	0	-18.2354	6.19e-06	0.00308853	Down
Potri.004G074300.3|PACid:26991110	1458	0	45.71	18.8022	6.24e-06	0.00308853	Ups
Potri.T094500.1|PACid:27014136	2736	0.04	35.73	9.79932	6.5e-06	0.00311815	Ups
Potri.012G088100.1|PACid:27049541	3345	22.16	0	-17.7576	6.62e-06	0.00311815	Down
Potri.010G155200.3|PACid:26980293	1791	0.07	221.84	11.6278	6.63e-06	0.00311815	Ups
Potri.006G113800.1|PACid:27004121	708	111.76	0	-20.092	6.68e-06	0.00311815	Down
Potri.001G121800.1|PACid:27047454	387	220.16	0	-21.0701	6.74e-06	0.00311815	Down
Potri.004G143200.1|PACid:26990462	906	85.21	0	-19.7007	6.8e-06	0.00311815	Down
Potri.018G141700.1|PACid:27009132	744	0.28	229.62	9.67909	6.8e-06	0.00311815	Ups
Potri.009G148100.1|PACid:26985966	339	256.32	0	-21.2895	6.86e-06	0.00311815	Down
Potri.019G023600.1|PACid:27026746	1761	42.31	0	-18.6906	6.86e-06	0.00311815	Down
Potri.004G114300.1|PACid:26991429	1104	571.57	0	-22.4465	7.31e-06	0.00323569	Down
Potri.018G041500.1|PACid:27010224	1545	47.38	0	-18.8539	7.39e-06	0.00323569	Down
Potri.018G089100.1|PACid:27011405	651	0	104.67	19.9974	7.52e-06	0.00323569	Ups
Potri.018G040600.1|PACid:27009595	1752	355.79	0	-21.7626	7.54e-06	0.00323569	Down
Potri.004G044700.1|PACid:26991547	705	409.59	0.3	-10.4145	7.56e-06	0.00323569	Down
Potri.006G248500.1|PACid:27007410	4245	16.72	0	-17.3512	7.57e-06	0.00323569	Down
Potri.001G069600.1|PACid:27040195	2361	30.3	0	-18.209	7.64e-06	0.00323569	Down
Potri.001G348900.11|PACid:27042622	1005	0	64.12	19.2904	7.74e-06	0.00323569	Ups
Potri.001G348900.8|PACid:27042623	1005	0	64.12	19.2904	7.74e-06	0.00323569	Ups
Potri.002G108400.1|PACid:27021140	1044	179.83	0.19	-9.88566	7.76e-06	0.00323569	Down
Potri.008G189200.1|PACid:27036043	1554	69.24	0.06	-10.17	8.15e-06	0.00333552	Down
Potri.008G164500.1|PACid:27037812	897	123.36	0.11	-10.1298	8.17e-06	0.00333552	Down
Potri.017G100600.1|PACid:26983635	1233	87.91	0.08	-10.1	8.2e-06	0.00333552	Down
Potri.003G083700.1|PACid:26997095	1722	41.01	0	-18.6456	8.26e-06	0.00333552	Down
Potri.018G040500.1|PACid:27009414	1821	38.61	0	-18.5586	8.35e-06	0.00334234	Down
Potri.018G091600.1|PACid:27009065	1632	42.74	0	-18.7052	8.69e-06	0.00343341	Down
Potri.007G122100.1|PACid:27016591	984	168.96	0.21	-9.65139	8.71e-06	0.00343341	Down
Potri.008G065000.1|PACid:27036742	1368	76.32	0.07	-10.0884	8.85e-06	0.00346004	Down
Potri.008G202800.1|PACid:27037746	1518	45.74	0	-18.8031	8.92e-06	0.00346125	Down
Potri.001G060500.1|PACid:27046735	999	70.56	0	-19.4285	9.1e-06	0.00350695	Down
Potri.017G083000.1|PACid:26984806	324	248.74	0	-21.2462	9.2e-06	0.00351698	Down
Potri.009G114800.1|PACid:26987695	564	130.06	0	-20.3107	9.4e-06	0.00356487	Down
Potri.009G166400.1|PACid:26987290	2715	24.49	0	-17.9018	9.81e-06	0.00369277	Down
Potri.007G089000.12|PACid:27014893	1557	0	37.22	18.5057	1.02e-05	0.00377693	Ups
Potri.005G100400.8|PACid:27029191	1479	0	39.22	18.5812	1.03e-05	0.00377693	Ups
Potri.005G100400.9|PACid:27029192	1479	0	39.22	18.5812	1.03e-05	0.00377693	Ups
Potri.011G145000.1|PACid:27002806	1767	37.19	0	-18.5046	1.06e-05	0.00385952	Down
Potri.001G064600.1|PACid:27042124	2346	0.13	97.1	9.54371	1.07e-05	0.00385952	Ups
Potri.001G064100.2|PACid:27041924	1977	0	28.53	18.1221	1.08e-05	0.00385952	Ups
Potri.017G039200.5|PACid:26984957	2391	0	23.4	17.8362	1.08e-05	0.00385952	Ups
Potri.005G212000.1|PACid:27027988	624	111.62	0	-20.0902	1.09e-05	0.00385952	Down
Potri.005G051900.1|PACid:27029906	648	154.41	0.17	-9.82617	1.12e-05	0.00385952	Down
Potri.016G065900.1|PACid:27013765	2235	0.13	112.44	9.75532	1.12e-05	0.00385952	Ups
Potri.016G065900.4|PACid:27013766	2235	0.13	112.44	9.75532	1.12e-05	0.00385952	Ups
Potri.016G065900.8|PACid:27013767	2235	0.13	112.44	9.75532	1.12e-05	0.00385952	Ups
Potri.001G311300.1|PACid:27044373	2076	0.1	180.62	10.8173	1.13e-05	0.00385952	Ups
Potri.009G082800.1|PACid:26988085	480	147.84	0	-20.4956	1.14e-05	0.00385952	Down
Potri.017G152800.1|PACid:26983737	1623	39.85	0	-18.6042	1.14e-05	0.00385952	Down
Potri.017G051100.1|PACid:26983817	462	0.73	677.29	9.85746	1.17e-05	0.00393519	Ups
Potri.018G088500.1|PACid:27010745	1137	0.27	249.83	9.85324	1.19e-05	0.00393705	Ups
Potri.001G220900.1|PACid:27045777	744	89.82	0	-19.7767	1.19e-05	0.00393705	Down
Potri.003G116900.1|PACid:26997283	912	72.14	0	-19.4604	1.19e-05	0.00393705	Down
Potri.001G015400.1|PACid:27044198	2709	0	19.65	17.5842	1.28e-05	0.00421022	Ups
Potri.004G010100.1|PACid:26992617	1635	76.09	0.12	-9.30733	1.3e-05	0.00422968	Down
Potri.001G288600.1|PACid:27044948	504	633.78	0.66	-9.90708	1.33e-05	0.00429792	Down
Potri.010G228600.4|PACid:26981867	1581	0.11	64.76	9.20015	1.34e-05	0.00429792	Ups
Potri.016G140200.1|PACid:27011820	2787	0.11	49.58	8.8148	1.36e-05	0.00435625	Ups
Potri.002G091500.1|PACid:27021955	1332	0	40.35	18.6222	1.41e-05	0.00445958	Ups
Potri.003G167100.1|PACid:26999977	891	70.68	0	-19.4309	1.41e-05	0.00445958	Down
Potri.005G068900.1|PACid:27029790	1485	495.21	0	-22.2396	1.44e-05	0.00448885	Down
Potri.011G155400.1|PACid:27002839	2520	23.76	0	-17.8582	1.45e-05	0.00448885	Down
Potri.T133800.1|PACid:26996149	2001	30.1	0	-18.1994	1.45e-05	0.00448885	Down
Potri.019G093300.1|PACid:27026031	738	120.62	0.14	-9.7498	1.5e-05	0.00461491	Down
Potri.002G223100.1|PACid:27020605	510	127.02	0	-20.2766	1.56e-05	0.00475077	Down
Potri.001G015500.1|PACid:27045237	2697	0.12	125.68	10.0313	1.56e-05	0.00475077	Ups
Potri.007G038300.1|PACid:27016837	1644	36.06	0	-18.46	1.58e-05	0.00475402	Down
Potri.012G011300.1|PACid:27049926	804	0	67.74	19.3697	1.58e-05	0.00475402	Ups
Potri.013G120800.1|PACid:26993889	1080	55.58	0	-19.0842	1.62e-05	0.00481298	Down
Potri.001G063300.3|PACid:27046330	2508	0.16	84.1	9.03699	1.62e-05	0.00481298	Ups
Potri.T161800.1|PACid:27019833	2928	0.14	66.54	8.89162	1.64e-05	0.00483182	Ups
Potri.012G081800.1|PACid:27050504	2163	0	23.25	17.8269	1.66e-05	0.00485512	Ups
Potri.018G144700.1|PACid:27009119	2721	0.1	44.34	8.79103	1.66e-05	0.00485512	Ups
Potri.017G114500.1|PACid:26984124	891	172.07	0.35	-8.94101	1.71e-05	0.00495179	Down
Potri.001G142800.1|PACid:27045967	897	66.68	0	-19.3469	1.72e-05	0.00495179	Down
Potri.T094800.3|PACid:27014139	2778	0.15	62.18	8.69439	1.73e-05	0.00495414	Ups
Potri.005G036300.3|PACid:27028378	1407	41.33	0	-18.6568	1.74e-05	0.00496214	Down
Potri.008G132700.1|PACid:27037579	1491	38.77	0	-18.5646	1.76e-05	0.0050014	Down
Potri.001G389800.1|PACid:27044385	738	80.7	0	-19.6222	1.85e-05	0.0051951	Down
Potri.010G109400.1|PACid:26978447	1596	0	31.01	18.2424	1.86e-05	0.0051951	Ups
Potri.002G206400.1|PACid:27021726	1791	31.6	0	-18.2696	1.86e-05	0.0051951	Down
Potri.009G111800.1|PACid:26985786	231	1386.24	2.48	-9.12656	1.89e-05	0.00522119	Down
Potri.012G131500.1|PACid:27050068	2337	106.41	0.17	-9.28904	1.9e-05	0.00522119	Down
Potri.015G042800.7|PACid:27017344	2328	0	20.78	17.6648	1.9e-05	0.00522119	Ups
Potri.002G251000.1|PACid:27024479	309	216.33	0.2	-10.0783	1.93e-05	0.0052341	Down
Potri.002G251000.2|PACid:27024478	309	216.33	0.2	-10.0783	1.93e-05	0.0052341	Down
Potri.009G042500.1|PACid:26985872	1671	125.71	0.24	-9.03225	1.95e-05	0.00524906	Down
Potri.014G012800.1|PACid:27035271	1830	30.52	0	-18.2194	1.96e-05	0.00525146	Down
Potri.011G049000.1|PACid:27000801	864	67	0	-19.3538	1.97e-05	0.00526052	Down
Potri.004G019500.1|PACid:26992816	1548	36.18	0	-18.4648	1.98e-05	0.00526984	Down
Potri.012G051500.3|PACid:27049101	1719	31.71	0	-18.2746	2.18e-05	0.00571414	Down
Potri.008G101000.1|PACid:27036536	978	0.42	147.52	8.45596	2.18e-05	0.00571414	Ups
Potri.002G127100.1|PACid:27020721	696	0	73.33	19.484	2.19e-05	0.00571414	Ups
Potri.004G183500.1|PACid:26991322	1164	47.26	0	-18.8503	2.24e-05	0.00580741	Down
Potri.005G118700.1|PACid:27031238	1002	98.98	0.2	-8.95027	2.26e-05	0.00580741	Down
Potri.009G110800.1|PACid:26987377	570	140.34	0.19	-9.52795	2.27e-05	0.00580741	Down
Potri.018G148000.1|PACid:27009781	2922	0	15.71	17.2613	2.28e-05	0.00580741	Ups
Potri.013G120600.1|PACid:26993390	717	108.9	0.15	-9.50287	2.28e-05	0.00580741	Down
Potri.001G036600.1|PACid:27047891	1254	43.43	0	-18.7283	2.29e-05	0.00581384	Down
Potri.001G045200.1|PACid:27045529	2379	30.79	0.04	-9.58465	2.31e-05	0.00581812	Down
Potri.002G079100.1|PACid:27020615	6645	10.83	0.01	-10.0665	2.32e-05	0.00581812	Down
Potri.003G085500.1|PACid:26998312	1647	0.31	125.54	8.6612	2.33e-05	0.00581812	Ups
Potri.011G048700.1|PACid:27002556	720	78.03	0	-19.5737	2.34e-05	0.00582771	Down
Potri.001G176200.1|PACid:27046573	945	58.12	0	-19.1487	2.36e-05	0.00582932	Down
Potri.001G064900.1|PACid:27048709	2436	0.14	41.19	8.1997	2.38e-05	0.00582932	Ups
Potri.007G029500.1|PACid:27016554	615	92.38	0	-19.8172	2.38e-05	0.00582932	Down
Potri.006G134300.1|PACid:27008615	3216	16.27	0	-17.3119	2.4e-05	0.00583259	Down
Potri.009G058900.1|PACid:26986244	4452	11.66	0	-16.8312	2.42e-05	0.00583259	Down
Potri.010G074200.1|PACid:26980970	888	61.76	0	-19.2363	2.42e-05	0.00583259	Down
Potri.014G125100.1|PACid:27033125	3501	14.69	0	-17.1645	2.55e-05	0.00612162	Down
Potri.017G108000.1|PACid:26984507	1884	27.47	0	-18.0675	2.63e-05	0.00626781	Down
Potri.002G088000.6|PACid:27023335	1533	0	29.62	18.1762	2.64e-05	0.00626781	Ups
Potri.018G088600.1|PACid:27009381	1137	0.27	87.54	8.34031	2.65e-05	0.00626781	Ups
Potri.009G114700.1|PACid:26988479	558	532.15	0.98	-9.08469	2.75e-05	0.0064931	Down
Potri.013G060000.1|PACid:26993458	2364	0	18.57	17.5026	2.81e-05	0.00658649	Ups
Potri.T054100.1|PACid:27014223	1446	0	30.92	18.2382	2.86e-05	0.0066748	Ups
Potri.012G002800.1|PACid:27049521	1809	0.28	82.52	8.20266	2.9e-05	0.00673319	Ups
Potri.004G231500.3|PACid:26991963	2265	0	19.2	17.5508	2.94e-05	0.00679537	Ups
Potri.016G113300.1|PACid:27011528	864	60.33	0	-19.2025	2.98e-05	0.00686724	Down
Potri.003G029400.2|PACid:26999983	2541	0.18	43.97	7.93158	3.02e-05	0.00692787	Ups
Potri.001G158400.1|PACid:27048551	399	2456.03	0	-24.5498	3.1e-05	0.00705397	Down
Potri.013G013900.1|PACid:26995846	909	56.58	0	-19.1099	3.1e-05	0.00705397	Down
Potri.017G012100.1|PACid:26983570	1482	0.43	158.59	8.52641	3.15e-05	0.00711853	Ups
Potri.011G129300.1|PACid:27001035	2286	0.04	25.17	9.29389	3.17e-05	0.00714348	Ups
Potri.009G012500.1|PACid:26986281	1032	66.46	0.1	-9.3749	3.23e-05	0.00719976	Down
Potri.016G034800.1|PACid:27012591	1755	247.67	0.22	-10.136	3.24e-05	0.00719976	Down
Potri.014G043100.1|PACid:27035565	1515	55.95	0.13	-8.74838	3.28e-05	0.00719976	Down
Potri.006G243700.2|PACid:27005624	1146	0.55	239.26	8.76467	3.29e-05	0.00719976	Ups
Potri.006G118000.2|PACid:27003562	1533	0.13	47.37	8.50821	3.3e-05	0.00719976	Ups
Potri.004G181900.1|PACid:26991766	837	0	53.85	19.0386	3.31e-05	0.00719976	Ups
Potri.006G052800.10|PACid:27006097	1362	0	31.78	18.2778	3.31e-05	0.00719976	Ups
Potri.009G053700.20|PACid:26988557	1413	0	30.54	18.2203	3.31e-05	0.00719976	Ups
Potri.008G195100.1|PACid:27039037	1587	0.38	172.37	8.82491	3.33e-05	0.00721039	Ups
Potri.005G187600.1|PACid:27031942	1194	88.53	0.25	-8.46752	3.35e-05	0.00722106	Down
Potri.001G096600.1|PACid:27045933	552	95.39	0	-19.8635	3.37e-05	0.0072359	Down
Potri.010G211900.1|PACid:26981395	1062	46.39	0	-18.8235	3.54e-05	0.00754575	Down
Potri.016G133800.1|PACid:27011793	1773	27.15	0	-18.0506	3.54e-05	0.00754575	Down
Potri.014G049600.1|PACid:27033809	579	89.02	0	-19.7638	3.6e-05	0.00760407	Down
Potri.015G117900.1|PACid:27017405	1014	48.5	0	-18.8876	3.6e-05	0.00760407	Down
Potri.001G334500.1|PACid:27041892	1065	0.39	100.43	8.00813	3.62e-05	0.00760407	Ups
Potri.010G083000.1|PACid:26981113	1269	38.13	0	-18.5406	3.67e-05	0.0076773	Down
Potri.001G255800.1|PACid:27047840	2118	0	19.43	17.5679	3.71e-05	0.00770837	Ups
Potri.011G031800.1|PACid:27000553	1743	0	23.82	17.8618	3.71e-05	0.00770837	Ups
Potri.009G028800.1|PACid:26985932	744	310.15	0.85	-8.51112	3.74e-05	0.00773739	Down
Potri.013G152700.1|PACid:26995877	1731	46.58	0.11	-8.72476	3.76e-05	0.00774571	Down
Potri.005G256000.1|PACid:27027950	1107	43.65	0	-18.7356	3.8e-05	0.00778416	Down
Potri.010G150400.1|PACid:26980631	978	0.32	88.15	8.1053	3.89e-05	0.00794869	Ups
Potri.012G051500.4|PACid:27049100	1719	27.31	0	-18.0591	3.93e-05	0.00799403	Down
Potri.001G032500.1|PACid:27044302	1224	164.88	0.49	-8.39413	3.95e-05	0.00799854	Down
Potri.014G149900.1|PACid:27034919	312	1845.87	1.62	-10.154	3.97e-05	0.00801079	Down
Potri.018G099400.7|PACid:27009424	1899	0.1	35.63	8.47551	3.98e-05	0.00801079	Ups
Potri.T041300.3|PACid:27051356	2463	0.13	32.82	7.97881	4.02e-05	0.00804623	Ups
Potri.008G203200.1|PACid:27036007	1320	35.67	0	-18.4444	4.07e-05	0.00811554	Down
Potri.014G071700.1|PACid:27032242	1266	115.58	0.39	-8.21083	4.09e-05	0.00813162	Down
Potri.005G075900.1|PACid:27030761	951	123.01	0.43	-8.15989	4.35e-05	0.00860391	Down
Potri.010G102900.1|PACid:26980100	3021	24.97	0.06	-8.69862	4.41e-05	0.0086949	Down
Potri.012G003000.1|PACid:27051237	1827	0.16	42.89	8.06553	4.53e-05	0.00888751	Ups
Potri.017G084000.1|PACid:26985025	2034	0.3	65.64	7.77299	4.6e-05	0.00898861	Ups
Potri.014G157500.1|PACid:27034697	1764	0	22.13	17.7557	4.77e-05	0.00929556	Ups
Potri.006G065500.1|PACid:27006903	597	416.3	1.27	-8.35654	4.82e-05	0.00933702	Down
Potri.019G121900.1|PACid:27026542	624	76.23	0	-19.54	4.83e-05	0.00933702	Down
Potri.016G011200.5|PACid:27012497	1419	0.49	114.54	7.86856	4.88e-05	0.0093516	Ups
Potri.002G258700.1|PACid:27020701	1797	49.8	0.16	-8.28103	4.89e-05	0.0093516	Down
Potri.013G059900.1|PACid:26994088	2190	0.05	23.38	8.86625	4.89e-05	0.0093516	Ups
Potri.001G378700.2|PACid:27044448	354	0	134.43	20.3584	5.08e-05	0.00967422	Ups
Potri.005G039800.1|PACid:27028145	1038	43.34	0	-18.7253	5.16e-05	0.00975322	Down
Potri.010G053800.1|PACid:26981236	1185	131.86	0.49	-8.07172	5.16e-05	0.00975322	Down
Potri.001G264000.1|PACid:27042103	4398	9.76	0.01	-9.9164	5.2e-05	0.00978104	Down
Potri.001G019900.1|PACid:27046532	777	97.46	0.27	-8.49517	5.25e-05	0.00978104	Down
Potri.005G240100.1|PACid:27028275	3513	12.23	0	-16.9001	5.25e-05	0.00978104	Down
Potri.015G031400.5|PACid:27019279	804	56.71	0	-19.1132	5.25e-05	0.00978104	Down
Potri.018G132100.1|PACid:27010714	480	199.53	0.7	-8.15483	5.3e-05	0.00982497	Down
Potri.T121200.1|PACid:27003384	480	0.69	176.72	8.00044	5.38e-05	0.00994024	Ups
Potri.001G020000.1|PACid:27048119	804	75.32	0.13	-9.17727	5.4e-05	0.0099521	Down
Potri.016G093600.1|PACid:27013387	4095	10.34	0	-16.6579	5.51e-05	0.010108	Down
Potri.017G081100.1|PACid:26985235	3756	38.28	0.15	-7.99453	5.54e-05	0.0101261	Down
Potri.015G025900.1|PACid:27018409	1593	27.09	0	-18.0474	5.62e-05	0.0102293	Down
Potri.007G038200.1|PACid:27015829	1614	26.6	0	-18.0211	5.72e-05	0.0103813	Down
Potri.008G118000.1|PACid:27038831	1308	110.68	0.46	-7.91023	5.74e-05	0.0103813	Down
Potri.008G078600.3|PACid:27037730	2244	0	16.43	17.326	5.78e-05	0.0104147	Ups
Potri.010G071700.1|PACid:26979756	1611	86.84	0.36	-7.91382	5.98e-05	0.010716	Down
Potri.014G113100.1|PACid:27034890	3915	14.16	0.02	-9.46042	6e-05	0.010716	Down
Potri.010G058000.1|PACid:26979779	2361	17.77	0	-17.4391	6.01e-05	0.010716	Down
Potri.010G071600.1|PACid:26981447	1611	86.01	0.37	-7.86045	6.08e-05	0.0107871	Down
Potri.016G125400.1|PACid:27012817	666	219.38	0.96	-7.83603	6.09e-05	0.0107871	Down
Potri.014G127000.1|PACid:27034976	1683	24.99	0	-17.931	6.19e-05	0.0109208	Down
Potri.004G017600.1|PACid:26991331	1302	0.55	101.78	7.53155	6.4e-05	0.0112447	Ups
Potri.018G148000.2|PACid:27009782	2781	0.15	28.8	7.58401	6.42e-05	0.0112447	Ups
Potri.010G211800.1|PACid:26981903	939	45.66	0	-18.8006	6.44e-05	0.0112447	Down
Potri.011G047200.1|PACid:27002077	732	136.32	0.57	-7.90157	6.59e-05	0.011448	Down
Potri.003G200700.1|PACid:27000052	942	60.2	0.11	-9.09481	6.6e-05	0.011448	Down
Potri.001G307800.1|PACid:27040165	1086	0	34.18	18.3828	6.68e-05	0.011539	Ups
Potri.010G195800.1|PACid:26981517	1251	33.38	0	-18.3486	6.7e-05	0.0115446	Down
Potri.008G132600.1|PACid:27039113	639	215.29	1.01	-7.73564	6.82e-05	0.0116838	Down
Potri.012G034900.1|PACid:27050615	2406	0	14.69	17.1645	6.83e-05	0.0116838	Ups
Potri.017G122900.4|PACid:26985545	1110	37.55	0	-18.5185	6.91e-05	0.0117397	Down
Potri.T069600.1|PACid:27003344	843	50.39	0	-18.9428	6.91e-05	0.0117397	Down
Potri.002G017200.2|PACid:27021814	1284	0.64	115.17	7.49125	7.03e-05	0.011812	Ups
Potri.002G017200.4|PACid:27021815	1284	0.64	115.17	7.49125	7.03e-05	0.011812	Ups
Potri.012G069200.1|PACid:27050835	954	43.88	0	-18.7432	7.05e-05	0.011812	Down
Potri.003G125000.3|PACid:26999567	1494	0	23.99	17.8721	7.07e-05	0.011812	Ups
Potri.015G042200.1|PACid:27018655	1164	58	0.17	-8.41353	7.07e-05	0.011812	Down
Potri.001G105900.3|PACid:27040753	1374	0	26.12	17.9948	7.15e-05	0.0119082	Ups
Potri.001G176000.1|PACid:27047513	942	44.29	0	-18.7566	7.2e-05	0.0119469	Down
Potri.001G324500.1|PACid:27041448	576	0.19	89.79	8.88365	7.27e-05	0.0120259	Ups
Potri.002G104600.1|PACid:27022652	1377	564.78	0.14	-11.977	7.3e-05	0.0120351	Down
Potri.002G025200.1|PACid:27022447	2445	16.31	0	-17.3154	7.35e-05	0.0120758	Down
Potri.016G012100.1|PACid:27012168	1746	0.47	79.4	7.40003	7.49e-05	0.0122482	Ups
Potri.018G040700.1|PACid:27010069	1818	22.01	0	-17.7478	7.5e-05	0.0122482	Down
Potri.008G190000.1|PACid:27038248	1902	122.25	0.47	-8.02265	7.56e-05	0.0122963	Down
Potri.010G181000.1|PACid:26980526	2160	18.39	0	-17.4886	7.58e-05	0.0122963	Down
Potri.004G086500.1|PACid:26991575	357	0.33	158.37	8.90618	7.76e-05	0.0125542	Ups
Potri.011G164800.1|PACid:27000592	3282	11.87	0	-16.857	7.9e-05	0.0127367	Down
Potri.010G129800.5|PACid:26982006	861	0	42.17	18.6859	7.94e-05	0.0127367	Ups
Potri.003G126800.1|PACid:26998479	1335	48.51	0.15	-8.33622	7.95e-05	0.0127367	Down
Potri.010G233200.1|PACid:26981552	1581	25	0	-17.9316	8.07e-05	0.012886	Down
Potri.001G318800.2|PACid:27045177	6294	0	5.27	15.6855	8.13e-05	0.012944	Ups
Potri.008G050700.2|PACid:27038289	759	278.51	1.24	-7.81113	8.16e-05	0.0129535	Down
Potri.001G042200.1|PACid:27043018	534	79.38	0	-19.5984	8.33e-05	0.0131768	Down
Potri.001G120300.1|PACid:27044205	1779	21.91	0	-17.7412	8.42e-05	0.0132348	Down
Potri.001G369000.1|PACid:27045446	642	64.47	0	-19.2983	8.42e-05	0.0132348	Down
Potri.001G093700.1|PACid:27043736	1497	49.8	0.2	-7.95928	8.58e-05	0.0133509	Down
Potri.017G032500.1|PACid:26983912	1386	0.11	32.66	8.21257	8.59e-05	0.0133509	Ups
Potri.009G119900.1|PACid:26987770	285	165.06	0	-20.6546	8.6e-05	0.0133509	Down
Potri.009G119900.2|PACid:26987771	285	165.06	0	-20.6546	8.6e-05	0.0133509	Down
Potri.018G091400.1|PACid:27010947	696	150.6	0.76	-7.63032	8.63e-05	0.0133509	Down
Potri.001G063900.1|PACid:27040359	2145	0.1	25	7.96435	8.7e-05	0.0134198	Ups
Potri.016G057600.1|PACid:27012372	1032	1087.98	0	-23.3751	8.74e-05	0.0134409	Down
Potri.T111300.1|PACid:26993295	537	1.55	260.62	7.39344	8.85e-05	0.0135422	Ups
Potri.003G088800.1|PACid:27000260	1797	21.39	0	-17.7066	8.88e-05	0.0135422	Down
Potri.010G082600.1|PACid:26978719	1293	30.12	0	-18.2004	8.88e-05	0.0135422	Down
Potri.001G448000.1|PACid:27048669	1410	183.5	0.7	-8.034	8.98e-05	0.0136075	Down
Potri.T099900.1|PACid:26983187	285	1172.33	4.58	-7.99978	8.98e-05	0.0136075	Down
Potri.018G126000.1|PACid:27009121	933	42.29	0	-18.69	9.08e-05	0.0137144	Down
Potri.015G023900.1|PACid:27018499	885	0.12	52.08	8.76035	9.2e-05	0.0138246	Ups
Potri.004G106600.1|PACid:26989577	1551	0.72	162.71	7.81989	9.21e-05	0.0138246	Ups
Potri.015G057800.1|PACid:27017285	633	139.76	0.68	-7.68299	9.51e-05	0.0142455	Down
Potri.T099300.1|PACid:27014335	984	39.43	0	-18.5889	9.59e-05	0.0142984	Down
Potri.002G128700.6|PACid:27022547	2223	0	14.7	17.1655	9.63e-05	0.0142984	Ups
Potri.002G128700.8|PACid:27022546	2223	0	14.7	17.1655	9.63e-05	0.0142984	Ups
Potri.002G257700.1|PACid:27024180	768	67.39	0.14	-8.90994	9.91e-05	0.0146577	Down
Potri.018G121500.1|PACid:27010010	1644	22.59	0	-17.7853	0.000103625	0.0152887	Down
Potri.001G404800.1|PACid:27040597	3234	11.25	0	-16.7796	0.000104795	0.0153915	Down
Potri.002G145500.1|PACid:27023537	1545	38.54	0.13	-8.2106	0.000104932	0.0153915	Down
Potri.012G049300.1|PACid:27050423	1641	29.67	0.06	-8.94743	0.000106408	0.0155628	Down
Potri.004G185100.1|PACid:26992256	1473	47.26	0.2	-7.88376	0.000107275	0.0156441	Down
Potri.006G107600.1|PACid:27007139	2040	23.54	0.05	-8.87609	0.000109015	0.0158521	Down
Potri.005G205000.1|PACid:27028044	387	0.89	183.11	7.68453	0.000112652	0.0163339	Ups
Potri.001G461400.1|PACid:27047695	1578	49.59	0.25	-7.6314	0.000114996	0.0166164	Down
Potri.013G156400.1|PACid:26994888	981	0.32	61.87	7.59458	0.000115259	0.0166164	Ups
Potri.014G019400.1|PACid:27032817	1167	0	27.66	18.0774	0.000116437	0.0167383	Ups
Potri.001G041700.1|PACid:27047033	1449	32.78	0.07	-8.86919	0.000119311	0.0170816	Down
Potri.003G007400.1|PACid:26999126	1545	23.22	0	-17.825	0.000120178	0.0170816	Down
Potri.014G113500.1|PACid:27031982	3885	9.04	0	-16.4641	0.000120178	0.0170816	Down
Potri.014G113500.2|PACid:27031981	3885	9.04	0	-16.4641	0.000120178	0.0170816	Down
Potri.009G107200.1|PACid:26988781	870	42.4	0	-18.6937	0.000121582	0.0172326	Down
Potri.T040800.4|PACid:27051344	2727	0.38	137.01	8.49369	0.000122557	0.0172887	Ups
Potri.008G061800.1|PACid:27036374	360	2358.77	1.34	-10.7815	0.00012283	0.0172887	Down
Potri.002G241500.1|PACid:27021453	393	102.57	0	-19.9682	0.000123006	0.0172887	Down
Potri.002G089800.1|PACid:27022123	1182	0	26.88	18.0362	0.000124254	0.0173468	Ups
Potri.004G191800.1|PACid:26992817	2169	21.37	0.06	-8.47401	0.000124407	0.0173468	Down
Potri.015G120900.1|PACid:27018810	1422	25.12	0	-17.9385	0.000124451	0.0173468	Down
Potri.001G348300.1|PACid:27047679	1416	0.36	52.5	7.18778	0.00012561	0.0174068	Ups
Potri.001G036700.1|PACid:27045683	993	36.55	0	-18.4795	0.000125916	0.0174068	Down
Potri.019G124700.1|PACid:27025587	624	60.4	0	-19.2042	0.000125916	0.0174068	Down
Potri.001G015600.1|PACid:27042785	2697	0.17	234.87	10.4313	0.000127174	0.0175327	Ups
Potri.004G163200.2|PACid:26989873	879	0	36.82	18.4901	0.000127561	0.017538	Ups
Potri.019G063200.1|PACid:27026975	984	36.59	0	-18.4811	0.000130442	0.0178855	Down
Potri.013G007000.1|PACid:26995986	489	2.27	297.44	7.0337	0.000131827	0.0180264	Ups
Potri.004G207600.1|PACid:26991225	1050	33.96	0	-18.3735	0.00013357	0.0182154	Down
Potri.005G063000.1|PACid:27028210	1509	23.15	0	-17.8207	0.000135169	0.0183837	Down
Potri.009G094100.1|PACid:26986481	1593	0	19.12	17.5447	0.000136308	0.0184888	Ups
Potri.016G002300.2|PACid:27011717	1926	0	15.63	17.254	0.000138145	0.0186719	Ups
Potri.001G457000.1|PACid:27046028	1734	42.35	0.23	-7.52396	0.000138398	0.0186719	Down
Potri.001G052500.1|PACid:27046624	3459	9.76	0	-16.5746	0.000141803	0.0190803	Down
Potri.003G041600.1|PACid:26998357	2604	0.04	14.82	8.52974	0.000142429	0.0191135	Ups
Potri.004G063900.1|PACid:26989586	1395	0	21.74	17.73	0.000143838	0.0192514	Ups
Potri.014G168100.1|PACid:27032049	1194	226.13	1.09	-7.69655	0.000145289	0.0193598	Down
Potri.T146100.1|PACid:27051490	1098	0	27.99	18.0946	0.000145799	0.0193598	Ups
Potri.T146100.2|PACid:27051491	1098	0	27.99	18.0946	0.000145799	0.0193598	Ups
Potri.007G045100.1|PACid:27015446	2274	23.57	0.09	-8.03122	0.000146904	0.0194554	Down
Potri.002G098300.1|PACid:27021444	1518	60.32	0.39	-7.27265	0.000148874	0.0196646	Down
Potri.001G232900.1|PACid:27042259	357	413.19	3.07	-7.07238	0.00014983	0.0197392	Down
Potri.004G180200.1|PACid:26992553	678	52.76	0	-19.0091	0.000150666	0.0197977	Down
Potri.012G066600.2|PACid:27050776	4071	0	7.07	16.1094	0.000151881	0.0199055	Ups
Potri.T111900.1|PACid:27027083	1293	98.19	0.71	-7.11141	0.000155381	0.0203064	Down
Potri.010G128300.1|PACid:26981419	1308	77.48	0.53	-7.19142	0.000155771	0.0203064	Down
Potri.002G013700.1|PACid:27023128	1644	60.98	0.43	-7.14752	0.000156147	0.0203064	Down
Potri.003G027200.1|PACid:26999398	2913	0.4	48.52	6.92208	0.000156694	0.0203222	Ups
Potri.001G126100.1|PACid:27046730	3081	28.55	0.19	-7.23059	0.000157074	0.0203222	Down
Potri.T011100.1|PACid:27051418	1818	33.73	0.16	-7.71892	0.000160481	0.0207099	Down
Potri.013G081600.2|PACid:26994814	2145	15.38	0	-17.2307	0.000162214	0.0208801	Down
Potri.009G064300.1|PACid:26986090	1098	48.82	0.18	-8.08253	0.000163122	0.0209435	Down
Potri.002G018600.2|PACid:27020094	2295	14.34	0	-17.1297	0.000164242	0.0210338	Down
Potri.012G089600.1|PACid:27049179	1551	21.32	0	-17.7019	0.000168392	0.0215107	Down
Potri.018G026500.1|PACid:27010542	663	0	47.06	18.8441	0.000169672	0.0216195	Ups
Potri.005G078700.11|PACid:27029251	1479	0.84	91.9	6.77336	0.000172926	0.0219786	Ups
Potri.008G058200.1|PACid:27038150	1470	22.33	0	-17.7686	0.00017486	0.0220981	Down
Potri.003G125600.1|PACid:26998822	2964	14.21	0.03	-8.88294	0.000175532	0.0220981	Down
Potri.001G221800.2|PACid:27040631	684	0.44	81.83	7.53866	0.000176173	0.0220981	Ups
Potri.016G058200.1|PACid:27013269	996	134.89	1.01	-7.06114	0.000176416	0.0220981	Down
Potri.010G129800.4|PACid:26982005	867	0.98	108.15	6.78589	0.000177066	0.0220981	Ups
Potri.001G377900.1|PACid:27040601	1119	29.63	0	-18.1767	0.000177083	0.0220981	Down
Potri.009G087500.1|PACid:26986199	2028	46.63	0.34	-7.09916	0.000177312	0.0220981	Down
Potri.018G152600.1|PACid:27009286	2133	0.14	23.99	7.41984	0.00017737	0.0220981	Ups
Potri.017G082500.1|PACid:26985014	969	0.11	39.83	8.4989	0.00017816	0.0221419	Ups
Potri.017G081000.1|PACid:26985165	1356	121.03	0.88	-7.10348	0.000179293	0.0221465	Down
Potri.018G041400.1|PACid:27010239	1755	18.46	0	-17.4941	0.00017934	0.0221465	Down
Potri.T116000.1|PACid:26993228	810	0	37.05	18.4991	0.000179514	0.0221465	Ups
Potri.001G462200.1|PACid:27047254	1608	20.17	0	-17.6219	0.000181632	0.0223532	Down
Potri.005G258900.1|PACid:27030507	1488	28.61	0.07	-8.67289	0.000182187	0.0223668	Down
Potri.011G048500.1|PACid:27002394	807	41.64	0	-18.6676	0.000183961	0.0224753	Down
Potri.011G127900.1|PACid:27002190	1014	32.58	0	-18.3136	0.000183961	0.0224753	Down
Potri.006G042200.1|PACid:27003548	792	2.13	303.64	7.1553	0.000187663	0.0228723	Ups
Potri.001G457800.1|PACid:27046152	2406	13.16	0	-17.0058	0.000188727	0.0228913	Down
Potri.010G024500.1|PACid:26982444	339	110.1	0	-20.0704	0.000188727	0.0228913	Down
Potri.012G003500.1|PACid:27049023	1815	0.66	69.69	6.72213	0.0001911	0.0231235	Ups
Potri.003G041700.1|PACid:26996699	2034	0	13.62	17.0554	0.000192808	0.0232744	Ups
Potri.008G077800.1|PACid:27039946	2511	12.54	0	-16.9362	0.000193644	0.0233196	Down
Potri.015G058400.4|PACid:27017261	1194	0	23.77	17.8588	0.000195608	0.0234547	Ups
Potri.001G147700.1|PACid:27043762	2238	14.07	0	-17.1023	0.000196161	0.0234547	Down
Potri.007G058500.4|PACid:27016180	2079	15.18	0	-17.2118	0.000196161	0.0234547	Down
Potri.018G129400.1|PACid:27011258	552	128.87	0.79	-7.34967	0.000196632	0.0234555	Down
Potri.006G279200.1|PACid:27008013	1374	0	20.39	17.6375	0.000198457	0.0235927	Ups
Potri.015G040900.1|PACid:27018223	1005	32.27	0	-18.2998	0.000198718	0.0235927	Down
Potri.017G083500.1|PACid:26984574	1296	0	21.64	17.7233	0.000201356	0.0238498	Ups
Potri.002G248500.1|PACid:27022625	1692	65.13	0.52	-6.96839	0.000203257	0.0240186	Down
Potri.019G117500.1|PACid:27026810	267	298.04	2.01	-7.2121	0.000210223	0.0247837	Down
Potri.018G036400.1|PACid:27010771	2295	38.36	0.3	-6.99802	0.000211683	0.0248977	Down
Potri.012G051500.1|PACid:27049099	1725	17.92	0	-17.4512	0.000217794	0.0255138	Down
Potri.016G051600.1|PACid:27012272	2664	18.02	0.07	-8.00598	0.000217979	0.0255138	Down
Potri.002G157800.2|PACid:27022638	1443	0.14	29.54	7.72007	0.000218439	0.0255138	Ups
Potri.017G019900.1|PACid:26983526	1326	42.72	0.23	-7.53651	0.000220939	0.025687	Down
Potri.017G025900.1|PACid:26984016	1326	42.72	0.23	-7.53651	0.000220939	0.025687	Down
Potri.016G013000.1|PACid:27012286	435	401.52	3.44	-6.86688	0.000221893	0.025692	Down
Potri.015G024000.1|PACid:27019619	885	1.41	138.11	6.61388	0.000222	0.025692	Ups
Potri.001G188000.1|PACid:27041311	633	106.13	0.68	-7.28587	0.000226391	0.0260502	Down
Potri.010G153500.4|PACid:26979919	1038	0	26.74	18.0286	0.000226492	0.0260502	Ups
Potri.016G027700.1|PACid:27013927	2619	11.55	0	-16.8175	0.000226645	0.0260502	Down
Potri.006G122000.1|PACid:27005336	1461	33.05	0.14	-7.88205	0.000228466	0.0261999	Down
Potri.001G064100.1|PACid:27041923	2265	0.26	29.23	6.81224	0.000229262	0.0262212	Ups
Potri.005G210100.1|PACid:27030279	1137	27.33	0	-18.0601	0.000229691	0.0262212	Down
Potri.003G134500.1|PACid:26997797	1170	119.59	1.03	-6.85917	0.00023229	0.0264357	Down
Potri.014G159000.4|PACid:27033287	690	1.88	177.77	6.56306	0.000233074	0.0264357	Ups
Potri.015G039200.1|PACid:27018610	747	98.21	0.7	-7.13217	0.000233261	0.0264357	Down
Potri.002G070100.1|PACid:27020521	309	152.77	0.41	-8.54117	0.00023419	0.0264357	Down
Potri.002G070100.2|PACid:27020522	309	152.77	0.41	-8.54117	0.00023419	0.0264357	Down
Potri.018G091200.1|PACid:27010948	1158	26.63	0	-18.0227	0.000235935	0.0265614	Down
Potri.002G230000.4|PACid:27023459	2490	0	10.49	16.6787	0.000236883	0.0265614	Ups
Potri.015G006700.9|PACid:27017731	2133	0	12.33	16.9118	0.000236883	0.0265614	Ups
Potri.019G001800.1|PACid:27026791	1869	16.12	0	-17.2985	0.000239133	0.0267543	Down
Potri.016G065900.6|PACid:27013769	2157	0	12.12	16.887	0.000240473	0.0268447	Ups
Potri.001G270400.1|PACid:27047422	1422	676.89	0.23	-11.5224	0.00024315	0.0270836	Down
Potri.017G071000.1|PACid:26984048	2259	17.25	0.04	-8.74879	0.000243773	0.0270931	Down
Potri.016G011200.2|PACid:27012498	1032	0.57	65.68	6.8481	0.000245543	0.0271702	Ups
Potri.016G011200.3|PACid:27012499	1032	0.57	65.68	6.8481	0.000245543	0.0271702	Ups
Potri.009G022800.1|PACid:26987557	1065	37.62	0.1	-8.55392	0.000246245	0.0271882	Down
Potri.006G141200.1|PACid:27005240	1626	68.12	0.61	-6.80289	0.000248054	0.0273282	Down
Potri.006G275000.5|PACid:27007382	2829	10.42	0	-16.669	0.000249048	0.0273544	Down
Potri.001G258100.1|PACid:27042225	678	2.36	227.9	6.59341	0.000249376	0.0273544	Ups
Potri.005G144900.1|PACid:27027683	627	270.45	2.4	-6.81612	0.000251623	0.027541	Down
Potri.010G130600.1|PACid:26978996	510	63.73	0	-19.2816	0.000252463	0.0275731	Down
Potri.T100100.1|PACid:26983186	243	8.43	905.02	6.74626	0.000255084	0.0277992	Ups
Potri.001G073100.2|PACid:27043514	1824	21.23	0.04	-9.04829	0.000256451	0.0278848	Down
Potri.001G300700.1|PACid:27043075	2313	26.06	0.17	-7.25932	0.000256974	0.0278848	Down
Potri.T094100.1|PACid:27003426	714	1.34	126.38	6.55928	0.000258252	0.0279523	Ups
Potri.016G107900.1|PACid:27013976	1710	17.32	0	-17.4021	0.000259463	0.0279523	Down
Potri.T160900.1|PACid:27003348	276	131.19	0	-20.3232	0.000259463	0.0279523	Down
Potri.007G019900.1|PACid:27016027	495	149.7	1.13	-7.04948	0.000259812	0.0279523	Down
Potri.T060000.2|PACid:27051270	1467	56.44	0.47	-6.90761	0.000260696	0.0279877	Down
Potri.013G115200.1|PACid:26994123	1608	18.39	0	-17.4886	0.000263051	0.0281806	Down
Potri.013G119600.1|PACid:26993429	1407	0.29	37.19	7.00222	0.000271527	0.0289211	Ups
Potri.004G192500.1|PACid:26989494	2205	0	11.52	16.8138	0.000271683	0.0289211	Ups
Potri.016G051900.4|PACid:27013991	1740	0	14.73	17.1684	0.000271683	0.0289211	Ups
Potri.012G111600.1|PACid:27050042	2730	35.04	0.32	-6.77434	0.000273301	0.0290321	Down
Potri.008G011100.1|PACid:27036626	1761	16.57	0	-17.3382	0.00027418	0.0290643	Down
Potri.001G069800.1|PACid:27042169	1734	16.77	0	-17.3555	0.000278015	0.0293327	Down
Potri.001G096800.1|PACid:27041818	552	57	0	-19.1206	0.000278015	0.0293327	Down
Potri.001G083200.1|PACid:27041444	1485	40.23	0.27	-7.21864	0.000278456	0.0293327	Down
Potri.001G041800.3|PACid:27045972	1509	0	16.96	17.3718	0.000280232	0.0294582	Ups
Potri.007G143800.1|PACid:27016249	1059	1.56	140.4	6.49176	0.000280967	0.0294741	Ups
Potri.009G029100.2|PACid:26986586	1248	0	20.67	17.6572	0.000284627	0.0297423	Ups
Potri.016G125200.1|PACid:27014010	990	0.31	47.46	7.25784	0.000285851	0.0297423	Ups
Potri.001G373700.5|PACid:27048662	1275	22.91	0	-17.8056	0.000285881	0.0297423	Down
Potri.009G145000.1|PACid:26988519	1470	19.78	0	-17.5937	0.000285881	0.0297423	Down
Potri.003G111400.1|PACid:26998967	414	2982.27	0.56	-12.3784	0.000287995	0.0299005	Down
Potri.003G221200.4|PACid:26997368	1104	34.7	0.11	-8.29998	0.000290407	0.0300891	Down
Potri.001G237600.1|PACid:27046915	750	62.79	0.28	-7.80845	0.000291946	0.0301865	Down
Potri.017G045800.1|PACid:26983450	351	192.46	1.52	-6.98425	0.000295339	0.0304749	Down
Potri.003G205800.1|PACid:26998130	1329	71.21	0.67	-6.73156	0.000297401	0.0305324	Down
Potri.001G179200.4|PACid:27042808	2739	10.29	0	-16.6509	0.000298188	0.0305324	Down
Potri.003G091300.1|PACid:26996826	897	32.94	0	-18.3295	0.000298188	0.0305324	Down
Potri.002G242900.3|PACid:27020360	2043	0	12.18	16.8942	0.000298317	0.0305324	Ups
Potri.003G013200.2|PACid:26996545	1998	0.49	42.61	6.44198	0.000301133	0.0306428	Ups
Potri.005G143800.1|PACid:27028192	1497	19.13	0	-17.5455	0.000302432	0.0306428	Down
Potri.012G042200.7|PACid:27050357	555	55.36	0	-19.0785	0.000302432	0.0306428	Down
Potri.015G080300.1|PACid:27018082	1437	19.95	0	-17.606	0.000302432	0.0306428	Down
Potri.018G090000.1|PACid:27010792	846	34.94	0	-18.4145	0.000302432	0.0306428	Down
Potri.007G118600.3|PACid:27016730	1242	0.33	41.09	6.95974	0.000304584	0.0307972	Ups
Potri.005G247700.1|PACid:27029368	1647	66.57	0.64	-6.70043	0.000306598	0.0307972	Down
Potri.006G058800.1|PACid:27006529	1551	18.38	0	-17.4878	0.000306748	0.0307972	Down
Potri.009G139800.1|PACid:26987709	1053	27.57	0	-18.0727	0.000306748	0.0307972	Down
Potri.016G054900.4|PACid:27013783	3195	39.73	0.39	-6.67024	0.000307008	0.0307972	Down
Potri.019G068700.2|PACid:27025854	2553	10.91	0	-16.7353	0.000315604	0.0315968	Down
Potri.T040800.2|PACid:27051343	3186	0.27	23.78	6.46012	0.000319406	0.0318619	Ups
Potri.004G179100.1|PACid:26991778	1587	17.78	0	-17.4399	0.000320148	0.0318619	Down
Potri.009G075400.1|PACid:26988181	2100	13.27	0	-17.0178	0.000320148	0.0318619	Down
Potri.011G031800.2|PACid:27000554	1725	0.23	516.17	11.1314	0.000323294	0.0320486	Ups
Potri.011G031800.3|PACid:27000555	1725	0.23	516.17	11.1314	0.000323294	0.0320486	Ups
Potri.005G078700.12|PACid:27029261	876	0.7	71.68	6.67787	0.000327555	0.0323663	Ups
Potri.004G138400.3|PACid:26991795	1446	0.04	22.18	9.11145	0.000327781	0.0323663	Ups
Potri.002G127100.2|PACid:27020722	642	0.33	64.4	7.60802	0.000329536	0.032476	Ups
Potri.015G129400.1|PACid:27018251	723	72.83	0.44	-7.37056	0.000330762	0.0325333	Down
Potri.010G155200.2|PACid:26980294	1761	0	13.82	17.0764	0.00033345	0.0327339	Ups
Potri.002G254300.2|PACid:27021599	4470	6.09	0	-15.8942	0.000334256	0.0327493	Down
Potri.007G117000.1|PACid:27016577	1059	1.04	86.31	6.37474	0.000335783	0.0328352	Ups
Potri.004G019700.1|PACid:26992068	1548	17.94	0	-17.4528	0.000339124	0.0330977	Down
Potri.001G104600.1|PACid:27044870	1335	20.91	0	-17.6738	0.000344077	0.0333487	Down
Potri.005G029800.1|PACid:27029533	1551	17.84	0	-17.4448	0.000344077	0.0333487	Down
Potri.016G107500.1|PACid:27012274	1707	16.15	0	-17.3012	0.000344077	0.0333487	Down
Potri.012G028500.1|PACid:27050880	2565	0.51	38.96	6.25507	0.000344934	0.0333487	Ups
Potri.016G011600.1|PACid:27012633	1305	0.83	68.2	6.36034	0.000345	0.0333487	Ups
Potri.005G026200.1|PACid:27031208	2631	35.93	0.37	-6.60113	0.000346512	0.0333632	Down
Potri.014G126900.1|PACid:27032624	1533	23.5	0.06	-8.61109	0.000348663	0.0333632	Down
Potri.003G133400.1|PACid:26997751	660	0.81	87.92	6.76195	0.000348845	0.0333632	Ups
Potri.015G074600.1|PACid:27017223	1452	19.03	0	-17.5379	0.000349117	0.0333632	Down
Potri.015G074600.5|PACid:27017222	1452	19.03	0	-17.5379	0.000349117	0.0333632	Down
Potri.015G099500.1|PACid:27019151	1005	28.04	0	-18.0971	0.000349117	0.0333632	Down
Potri.002G102100.6|PACid:27022882	1239	0	19.79	17.5944	0.000350009	0.0333852	Ups
Potri.002G209700.1|PACid:27023841	1896	18.8	0.05	-8.55171	0.000352521	0.0335614	Down
Potri.002G002000.1|PACid:27023635	720	71.54	0.44	-7.34478	0.000358811	0.0340938	Down
Potri.008G111600.1|PACid:27038019	2187	12.38	0	-16.9177	0.000359466	0.0340938	Down
Potri.014G067100.1|PACid:27033963	1545	47.8	0.45	-6.73062	0.000362859	0.0343386	Down
Potri.006G243600.3|PACid:27005187	1200	0.17	31.45	7.53054	0.000364268	0.0343386	Ups
Potri.006G227400.1|PACid:27004514	1713	15.87	0	-17.276	0.000364777	0.0343386	Down
Potri.015G041900.1|PACid:27017373	1329	20.66	0	-17.6565	0.000364777	0.0343386	Down
Potri.018G051300.1|PACid:27010937	1533	61.34	0.64	-6.58239	0.000365449	0.0343386	Down
Potri.007G076500.4|PACid:27014860	2904	0	7.98	16.2841	0.000373638	0.0350428	Ups
Potri.007G132800.1|PACid:27016267	1026	26.93	0	-18.0389	0.000375686	0.0351043	Down
Potri.012G052400.1|PACid:27050017	1095	25.14	0	-17.9396	0.000375686	0.0351043	Down
Potri.002G161100.1|PACid:27022960	1968	0	11.91	16.8618	0.000379833	0.0354263	Ups
Potri.005G097900.1|PACid:27031065	1101	24.9	0	-17.9258	0.000381286	0.0354962	Down
Potri.011G154900.1|PACid:27003123	588	143.36	1.48	-6.59781	0.000382017	0.0354987	Down
Potri.019G041500.1|PACid:27025417	1188	123.34	1.34	-6.52416	0.000385883	0.0356853	Down
Potri.004G056100.1|PACid:26992614	1023	0	23.76	17.8582	0.000386147	0.0356853	Ups
Potri.004G056100.3|PACid:26992616	1023	0	23.76	17.8582	0.000386147	0.0356853	Ups
Potri.004G206900.2|PACid:26989547	1266	0	18.71	17.5135	0.000399142	0.0368189	Ups
Potri.017G040800.1|PACid:26984114	1560	42.01	0.38	-6.78821	0.000399917	0.036823	Down
Potri.005G100400.1|PACid:27029190	1560	0	14.9	17.185	0.00040583	0.0372866	Ups
Potri.016G017200.1|PACid:27013443	1344	1.3	93.46	6.16766	0.00040643	0.0372866	Ups
Potri.008G020900.1|PACid:27039316	1155	114.28	1.31	-6.44675	0.00040739	0.0373069	Down
Potri.002G129700.1|PACid:27024096	1560	30.42	0.19	-7.32212	0.000408589	0.0373489	Down
Potri.006G114200.1|PACid:27003958	2544	20.66	0.15	-7.10478	0.000409915	0.0374023	Down
Potri.004G149000.1|PACid:26991039	1446	169.1	1.51	-6.80709	0.000412322	0.0375163	Down
Potri.005G001800.1|PACid:27028303	2229	0	10.22	16.641	0.000412651	0.0375163	Ups
Potri.001G122100.1|PACid:27040280	717	38.52	0	-18.5553	0.000417065	0.0378494	Down
Potri.016G058800.1|PACid:27012232	585	74.69	0.39	-7.58093	0.000424436	0.0383323	Down
Potri.018G026400.2|PACid:27009226	1893	0	12.04	16.8775	0.000426718	0.0383323	Ups
Potri.018G026400.3|PACid:27009225	1893	0	12.04	16.8775	0.000426718	0.0383323	Ups
Potri.018G026400.4|PACid:27009227	1893	0	12.04	16.8775	0.000426718	0.0383323	Ups
Potri.T042700.1|PACid:26993179	837	0	28.84	18.1377	0.000426718	0.0383323	Ups
Potri.017G079500.1|PACid:26985297	1617	21.1	0.06	-8.45567	0.000426944	0.0383323	Down
Potri.004G231600.2|PACid:26992239	2742	0	8.14	16.3128	0.000433971	0.038825	Ups
Potri.007G004100.3|PACid:27015571	2712	0	8.24	16.3304	0.000433971	0.038825	Ups
Potri.006G076400.2|PACid:27006567	1146	51.35	0.44	-6.86639	0.000438413	0.039153	Down
Potri.009G019200.2|PACid:26986111	753	1.83	128.89	6.13808	0.000441855	0.0393639	Ups
Potri.001G020100.1|PACid:27045637	774	34.9	0	-18.4129	0.000443115	0.0393639	Down
Potri.008G049200.1|PACid:27039257	933	28.57	0	-18.1241	0.000443115	0.0393639	Down
Potri.015G003100.3|PACid:27017531	1095	93.35	1.15	-6.34282	0.00044574	0.0394137	Down
Potri.015G003100.4|PACid:27017532	1095	93.35	1.15	-6.34282	0.00044574	0.0394137	Down
Potri.009G025200.1|PACid:26988480	357	260.18	3.05	-6.41451	0.000446019	0.0394137	Down
Potri.010G155600.1|PACid:26980048	3030	0.2	17.57	6.45626	0.000446851	0.0394182	Ups
Potri.002G098600.1|PACid:27019941	1242	133.92	1.53	-6.4516	0.000450891	0.0397052	Down
Potri.001G013400.1|PACid:27046789	1821	0.06	15.97	8.05379	0.000461003	0.0404943	Ups
Potri.008G028500.1|PACid:27039036	999	40.88	0.2	-7.67453	0.000462216	0.0404943	Down
Potri.002G201000.1|PACid:27022901	3027	25.88	0.29	-6.47915	0.00046226	0.0404943	Down
Potri.001G242600.5|PACid:27045877	1476	0	15.29	17.2222	0.000464531	0.0406227	Ups
Potri.010G089200.1|PACid:26978517	1068	24.4	0	-17.8965	0.000471078	0.041124	Down
Potri.001G312200.1|PACid:27043021	996	0	23.18	17.8225	0.000472578	0.0411836	Ups
Potri.010G061200.1|PACid:26982766	660	63.4	0.32	-7.62982	0.000475743	0.041388	Down
Potri.002G121200.1|PACid:27020823	1506	0.2	26.31	7.03875	0.000477957	0.0414048	Ups
Potri.013G066800.1|PACid:26994898	1062	24.41	0	-17.8971	0.000478398	0.0414048	Down
Potri.T133300.1|PACid:27000345	1305	19.69	0	-17.5871	0.000478398	0.0414048	Down
Potri.012G027600.1|PACid:27049944	3096	0.1	12.39	6.9516	0.000486887	0.0420503	Ups
Potri.008G005000.3|PACid:27037484	1764	0	12.53	16.935	0.000489189	0.0420503	Ups
Potri.009G027800.4|PACid:26987428	1323	0	16.98	17.3735	0.000489189	0.0420503	Ups
Potri.018G144800.4|PACid:27009984	2073	0	10.57	16.6896	0.000489189	0.0420503	Ups
Potri.003G028700.1|PACid:27000284	3297	0.77	58.69	6.25193	0.00049033	0.0420766	Ups
Potri.001G447400.1|PACid:27040567	1398	18.11	0	-17.4664	0.000493459	0.0422732	Down
Potri.001G206800.2|PACid:27045296	2331	124.08	1.04	-6.89841	0.000496705	0.0424792	Down
Potri.001G213400.3|PACid:27047592	1491	0.21	26.3	6.96785	0.000500685	0.0426627	Ups
Potri.001G213400.4|PACid:27047593	1491	0.21	26.3	6.96785	0.000500685	0.0426627	Ups
Potri.003G112700.1|PACid:26998123	1779	43.4	0.5	-6.43934	0.000501387	0.0426627	Down
Potri.014G038600.1|PACid:27034178	2061	42.84	0.52	-6.36403	0.000505637	0.0428826	Down
Potri.001G151700.2|PACid:27041628	1635	0	13.45	17.0373	0.000506521	0.0428826	Ups
Potri.016G056600.5|PACid:27013168	2109	0	10.29	16.6509	0.000506521	0.0428826	Ups
Potri.003G012800.1|PACid:26998670	2841	0.62	40.36	6.02429	0.000508404	0.042901	Ups
Potri.001G465800.1|PACid:27046674	3174	7.74	0	-16.2401	0.000509103	0.042901	Down
Potri.003G175700.1|PACid:26999752	3441	11.08	0.06	-7.52639	0.000509289	0.042901	Down
Potri.008G159200.1|PACid:27035812	2457	15.59	0.08	-7.60461	0.000514321	0.0432028	Down
Potri.008G116500.2|PACid:27036901	819	0	28.19	18.1048	0.000515469	0.0432028	Ups
Potri.016G131600.1|PACid:27012571	606	78.22	0.53	-7.20513	0.000516201	0.0432028	Down
Potri.001G116600.1|PACid:27040607	2406	10.25	0	-16.6453	0.000517152	0.0432028	Down
Potri.T051700.1|PACid:27027164	1257	20.05	0	-17.6132	0.000517152	0.0432028	Down
Potri.001G162400.1|PACid:27045962	1740	70.35	0.9	-6.28832	0.000520509	0.0434113	Down
Potri.011G010500.1|PACid:27001086	2148	43.41	0.53	-6.35562	0.000522407	0.0434977	Down
Potri.008G055300.3|PACid:27037358	1191	21.11	0	-17.6876	0.000525358	0.0435995	Down
Potri.019G088800.1|PACid:27025082	1704	14.51	0	-17.1467	0.000525358	0.0435995	Down
Potri.004G026200.1|PACid:26992568	1596	0.19	24.09	6.98554	0.000529807	0.0438867	Ups
Potri.004G086600.1|PACid:26991514	357	2.29	3023.5	10.3666	0.000530557	0.0438867	Ups
Potri.014G119800.1|PACid:27033056	789	32.54	0	-18.3119	0.000533724	0.0440232	Down
Potri.008G131400.1|PACid:27037720	1854	0	11.61	16.825	0.000533953	0.0440232	Ups
Potri.010G200500.2|PACid:26978315	1392	1.48	93.2	5.97656	0.00053691	0.0441948	Ups
Potri.003G071800.1|PACid:26999564	1653	211.85	1.55	-7.09454	0.000540855	0.044447	Down
Potri.002G238800.1|PACid:27021813	1329	18.67	0	-17.5104	0.000542253	0.0444894	Down
Potri.008G182300.2|PACid:27038852	1380	0	15.75	17.265	0.0005435	0.0445194	Ups
Potri.009G148200.1|PACid:26988539	828	30.68	0	-18.2269	0.00055095	0.0450564	Down
Potri.001G375700.1|PACid:27042877	909	27.68	0	-18.0785	0.000559818	0.0457076	Down
Potri.001G176100.1|PACid:27047081	936	41.59	0.22	-7.56194	0.000562521	0.0458541	Down
Potri.002G018000.1|PACid:27020495	954	26.15	0	-17.9965	0.000568862	0.0461473	Down
Potri.010G255400.5|PACid:26981476	2247	10.7	0	-16.7073	0.000568862	0.0461473	Down
Potri.016G035300.1|PACid:27012384	1767	13.71	0	-17.0649	0.000568862	0.0461473	Down
Potri.006G195300.1|PACid:27007305	588	0.92	86.93	6.56192	0.000573713	0.0464661	Ups
Potri.011G081500.2|PACid:27001845	1470	54	0.67	-6.33244	0.000578764	0.0468001	Down
Potri.006G129900.1|PACid:27005923	996	221.93	2.56	-6.43776	0.000580362	0.0468542	Down
Potri.006G261200.1|PACid:27006725	588	57.3	0.18	-8.3136	0.000582124	0.0469129	Down
Potri.006G010300.1|PACid:27005334	1299	524.59	1.31	-8.64537	0.000582948	0.0469129	Down
Potri.T041300.2|PACid:27051355	2646	0.65	38.19	5.87639	0.000584275	0.0469448	Ups
Potri.006G070400.1|PACid:27006655	480	55.07	0	-19.0709	0.000587494	0.0471284	Down
Potri.007G044500.2|PACid:27015816	1416	22.29	0.07	-8.31277	0.000589362	0.0471862	Down
Potri.005G061500.1|PACid:27031850	1731	36.36	0.4	-6.50585	0.000590085	0.0471862	Down
Potri.008G088300.2|PACid:27038433	756	59.2	0.42	-7.13872	0.000591372	0.0472143	Down
Potri.008G073800.1|PACid:27038859	1749	41.55	0.5	-6.37649	0.000598925	0.0476913	Down
Potri.017G064100.1|PACid:26984210	972	128.51	1.79	-6.1657	0.000599237	0.0476913	Down
Potri.006G209600.2|PACid:27006761	1212	0	17.63	17.4277	0.000605407	0.0479217	Ups
Potri.017G032700.1|PACid:26984933	1386	0.11	23.6	7.74383	0.00060564	0.0479217	Ups
Potri.007G097600.1|PACid:27015309	918	26.79	0	-18.0313	0.000606881	0.0479217	Down
Potri.009G069900.1|PACid:26987156	1575	15.22	0	-17.2156	0.000606881	0.0479217	Down
Potri.011G021700.1|PACid:27002528	1824	13.02	0	-16.9904	0.000606881	0.0479217	Down
Potri.006G160300.1|PACid:27005406	2664	0	7.67	16.227	0.000616554	0.0485585	Ups
Potri.017G139100.1|PACid:26984333	2520	9.31	0	-16.5065	0.000616869	0.0485585	Down
Potri.001G227200.1|PACid:27047066	1521	15.62	0	-17.253	0.00062706	0.0491307	Down
Potri.003G113700.1|PACid:26996722	597	42.39	0	-18.6934	0.00062706	0.0491307	Down
Potri.008G136200.1|PACid:27039249	1122	21.47	0	-17.712	0.00062706	0.0491307	Down
Potri.015G074200.1|PACid:27017975	2055	1.17	71.2	5.92718	0.00063066	0.0493362	Ups
Potri.005G185400.1|PACid:27027596	1488	1.41	83.52	5.88825	0.000637187	0.0496372	Ups
Potri.014G075600.1|PACid:27034449	1398	16.96	0	-17.3718	0.000637459	0.0496372	Down
Potri.018G143400.3|PACid:27011369	1761	13.33	0	-17.0243	0.000637459	0.0496372	Down
Potri.017G032300.1|PACid:26985162	1053	0	20.25	17.6276	0.000639616	0.0496688	Ups
Potri.002G007300.1|PACid:27020167	1383	30.51	0.22	-7.11498	0.000639834	0.0496688	Down
Potri.006G089800.1|PACid:27004834	828	1398.53	0.63	-11.116	0.00064288	0.0498239	Down
Potri.006G055600.1|PACid:27003682	1419	0.22	25.88	6.87754	0.000643807	0.0498239	Ups
Potri.007G141000.2|PACid:27014456	1275	1.6	92.39	5.8515	0.000646537	0.0499586	Ups

## Sheet: PEG
geneID	length	CK.FPKM	PEG.FPKM	log2FoldChange	pval	padj	Regulation
Potri.004G020000.1|PACid:26991390	474	0	470.64	22.1662	1.21e-06	0.00499689	Ups
Potri.003G059700.2|PACid:26999444	2028	0	76.86	19.5519	1.24e-06	0.00499689	Ups
Potri.006G203200.3|PACid:27007014	1749	0	87.36	19.7366	1.26e-06	0.00499689	Ups
Potri.006G158900.3|PACid:27006348	1929	0	122.81	20.228	1.33e-06	0.00499689	Ups
Potri.006G186800.1|PACid:27008159	1497	0	161.64	20.6244	1.35e-06	0.00499689	Ups
Potri.018G124400.1|PACid:27009810	2538	0	50.64	18.9499	1.45e-06	0.00499689	Ups
Potri.002G091500.1|PACid:27021955	1332	0	202.99	20.953	1.51e-06	0.00499689	Ups
Potri.006G243600.2|PACid:27005186	1206	0	102.62	19.9689	1.58e-06	0.00499689	Ups
Potri.001G048900.2|PACid:27048406	4290	0	27.66	18.0774	1.59e-06	0.00499689	Ups
Potri.001G346800.1|PACid:27048594	1461	163.85	0	-20.6439	1.61e-06	0.00499689	Down
Potri.006G151600.1|PACid:27004997	918	205.13	0	-20.9681	1.68e-06	0.00499689	Down
Potri.T012400.1|PACid:27051434	393	791.63	0	-22.9164	1.74e-06	0.00499689	Down
Potri.003G111300.1|PACid:26999975	705	244.94	0	-21.224	1.82e-06	0.00499689	Down
Potri.010G003000.1|PACid:26980578	3882	38.52	0	-18.5553	1.96e-06	0.00499689	Down
Potri.018G089200.1|PACid:27009550	1137	0	93.87	19.8403	2.01e-06	0.00499689	Ups
Potri.012G097400.1|PACid:27049543	1890	177.4	0	-20.7586	2.19e-06	0.00499689	Down
Potri.014G180300.6|PACid:27035488	1869	0	53.29	19.0235	2.19e-06	0.00499689	Ups
Potri.010G071600.1|PACid:26981447	1611	86.01	0	-19.7141	2.23e-06	0.00499689	Down
Potri.011G049100.1|PACid:27001494	1011	139.87	0	-20.4157	2.24e-06	0.00499689	Down
Potri.017G138800.1|PACid:26984768	645	227.06	0	-21.1146	2.24e-06	0.00499689	Down
Potri.001G447500.1|PACid:27044565	1398	97.98	0	-19.9021	2.29e-06	0.00499689	Down
Potri.001G312600.1|PACid:27043390	1452	93.96	0	-19.8417	2.3e-06	0.00499689	Down
Potri.011G027300.1|PACid:27002363	984	135.6	0	-20.3709	2.45e-06	0.00499689	Down
Potri.009G022400.1|PACid:26986065	2706	47.37	0	-18.8536	2.46e-06	0.00499689	Down
Potri.010G080400.1|PACid:26978857	1560	83.3	0	-19.668	2.47e-06	0.00499689	Down
Potri.004G010100.1|PACid:26992617	1635	76.09	0	-19.5373	2.65e-06	0.00504519	Down
Potri.013G044500.1|PACid:26995543	855	149.34	0	-20.5102	2.69e-06	0.00504519	Down
Potri.017G155300.1|PACid:26984163	2118	0	41.09	18.6484	2.93e-06	0.00514717	Ups
Potri.T168100.1|PACid:27014180	2211	0	38.72	18.5627	3.05e-06	0.00514717	Ups
Potri.004G182100.1|PACid:26990157	951	122.9	0	-20.2291	3.15e-06	0.00514717	Down
Potri.010G042100.1|PACid:26980470	1680	67.5	0	-19.3645	3.17e-06	0.00514717	Down
Potri.007G118600.1|PACid:27016728	1776	0	225.75	21.1063	3.3e-06	0.00514717	Ups
Potri.006G238500.1|PACid:27007786	1674	65.91	0	-19.3301	3.35e-06	0.00514717	Down
Potri.013G060000.1|PACid:26993458	2364	0	32.97	18.3308	3.87e-06	0.0056088	Ups
Potri.010G155200.3|PACid:26980293	1791	0.07	138.77	10.951	4.19e-06	0.0056088	Ups
Potri.005G118700.1|PACid:27031238	1002	98.98	0	-19.9168	4.59e-06	0.0056088	Down
Potri.017G051300.1|PACid:26983644	2004	47.76	0	-18.8654	4.65e-06	0.0056088	Down
Potri.011G010500.1|PACid:27001086	2148	43.41	0	-18.7277	4.96e-06	0.0056088	Down
Potri.015G023900.1|PACid:27018499	885	0.12	143.99	10.2275	5.08e-06	0.0056088	Ups
Potri.004G033000.1|PACid:26991553	489	566.18	0.22	-11.3289	5.08e-06	0.0056088	Down
Potri.001G121900.1|PACid:27041781	423	671.63	0.27	-11.28	5.09e-06	0.0056088	Down
Potri.T145400.1|PACid:27003403	423	671.63	0.27	-11.28	5.09e-06	0.0056088	Down
Potri.011G048100.1|PACid:27002853	1011	193.67	0.1	-10.9179	5.22e-06	0.0056088	Down
Potri.014G157500.1|PACid:27034697	1764	0	39.81	18.6028	5.39e-06	0.0056088	Ups
Potri.014G043000.1|PACid:27033385	1509	118.69	0.07	-10.7255	5.46e-06	0.0056088	Down
Potri.005G181600.2|PACid:27027893	1458	0	48.25	18.8802	5.48e-06	0.0056088	Ups
Potri.016G011400.2|PACid:27011968	2103	0	32.89	18.3273	5.53e-06	0.0056088	Ups
Potri.010G152000.1|PACid:26983111	1449	62.34	0	-19.2498	5.61e-06	0.0056088	Down
Potri.018G041600.1|PACid:27009266	1797	94.26	0.08	-10.2006	5.69e-06	0.0056088	Down
Potri.005G060300.2|PACid:27027354	1239	136.71	0.12	-10.1527	5.76e-06	0.0056088	Down
Potri.001G102100.2|PACid:27044707	1509	0	45.68	18.8012	5.81e-06	0.0056088	Ups
Potri.013G128800.1|PACid:26993828	426	434.29	0.26	-10.7054	5.82e-06	0.0056088	Down
Potri.013G007900.1|PACid:26993674	417	237.68	0	-21.1806	5.87e-06	0.0056088	Down
Potri.017G046200.1|PACid:26984248	2697	0.04	39.52	9.94477	6.22e-06	0.00577765	Ups
Potri.001G065300.2|PACid:27047154	1857	0.05	57.59	10.1668	6.3e-06	0.00577765	Ups
Potri.015G003600.1|PACid:27019001	993	157.16	0.1	-10.6166	6.39e-06	0.00577765	Down
Potri.012G042800.1|PACid:27049991	969	89.82	0	-19.7767	6.63e-06	0.00585683	Down
Potri.006G104100.1|PACid:27007619	666	133.62	0	-20.3497	6.77e-06	0.00585683	Down
Potri.009G112500.1|PACid:26985883	330	1249.67	0.36	-11.7609	6.82e-06	0.00585683	Down
Potri.008G073400.1|PACid:27036168	645	135.92	0	-20.3743	7.15e-06	0.00594207	Down
Potri.013G150800.1|PACid:26995811	3069	26.39	0	-18.0096	7.23e-06	0.00594207	Down
Potri.018G089400.1|PACid:27010363	1137	0	57.27	19.1274	7.28e-06	0.00594207	Ups
Potri.003G213700.1|PACid:26999589	1089	0.19	195.93	10.0094	7.74e-06	0.00622093	Ups
Potri.011G110700.7|PACid:27001198	2193	35.51	0	-18.4379	8.34e-06	0.00648892	Down
Potri.005G024200.1|PACid:27029617	1095	0	56.59	19.1102	8.67e-06	0.00648892	Ups
Potri.005G024200.3|PACid:27029618	1095	0	56.59	19.1102	8.67e-06	0.00648892	Ups
Potri.T134000.1|PACid:26996147	2466	30.86	0	-18.2354	8.91e-06	0.00648892	Down
Potri.001G311300.1|PACid:27044373	2076	0.1	65.19	9.34707	9.5e-06	0.00648892	Ups
Potri.004G143200.1|PACid:26990462	906	85.21	0	-19.7007	9.74e-06	0.00648892	Down
Potri.005G244700.2|PACid:27028951	933	0	64.75	19.3045	9.77e-06	0.00648892	Ups
Potri.015G027600.1|PACid:27019632	1821	63.85	0.05	-10.3157	9.81e-06	0.00648892	Down
Potri.009G148100.1|PACid:26985966	339	256.32	0	-21.2895	9.82e-06	0.00648892	Down
Potri.019G023600.1|PACid:27026746	1761	42.31	0	-18.6906	9.82e-06	0.00648892	Down
Potri.004G032900.1|PACid:26990262	489	978.13	0.22	-12.1177	9.86e-06	0.00648892	Down
Potri.016G093100.2|PACid:27011666	993	0	60.35	19.203	9.94e-06	0.00648892	Ups
Potri.013G120600.1|PACid:26993390	717	108.9	0	-20.0546	9.95e-06	0.00648892	Down
Potri.002G079100.1|PACid:27020615	6645	10.83	0	-16.7247	1.01e-05	0.00648892	Down
Potri.005G060200.2|PACid:27029220	1143	186.37	0.14	-10.3775	1.05e-05	0.00648892	Down
Potri.014G168100.1|PACid:27032049	1194	226.13	0.17	-10.3766	1.05e-05	0.00648892	Down
Potri.006G087200.1|PACid:27007492	987	0	59.41	19.1803	1.07e-05	0.00648892	Ups
Potri.004G044700.1|PACid:26991547	705	409.59	0.3	-10.4145	1.07e-05	0.00648892	Down
Potri.009G114700.1|PACid:26988479	558	532.15	0.38	-10.4512	1.07e-05	0.00648892	Down
Potri.006G248500.1|PACid:27007410	4245	16.72	0	-17.3512	1.08e-05	0.00648892	Down
Potri.001G025200.1|PACid:27040669	1011	112.8	0.1	-10.1381	1.08e-05	0.00648892	Down
Potri.001G069600.1|PACid:27040195	2361	30.3	0	-18.209	1.09e-05	0.00648892	Down
Potri.012G066600.2|PACid:27050776	4071	0	13.52	17.0447	1.12e-05	0.00660446	Ups
Potri.006G067700.4|PACid:27005687	945	0	61.06	19.2199	1.14e-05	0.00665165	Ups
Potri.003G083700.1|PACid:26997095	1722	41.01	0	-18.6456	1.17e-05	0.00666962	Down
Potri.002G089800.1|PACid:27022123	1182	0	47.75	18.8651	1.18e-05	0.00666962	Ups
Potri.018G040500.1|PACid:27009414	1821	38.61	0	-18.5586	1.19e-05	0.00666962	Down
Potri.008G131100.1|PACid:27039229	453	394.74	0.61	-9.33764	1.26e-05	0.0067163	Down
Potri.008G131100.2|PACid:27039228	453	394.74	0.61	-9.33764	1.26e-05	0.0067163	Down
Potri.010G228600.4|PACid:26981867	1581	0.11	70.53	9.32328	1.27e-05	0.0067163	Ups
Potri.003G214500.1|PACid:26996721	981	108.32	0.1	-10.0796	1.27e-05	0.0067163	Down
Potri.006G052800.10|PACid:27006097	1362	0	40.16	18.6154	1.28e-05	0.0067163	Ups
Potri.009G034600.1|PACid:26988099	978	165.88	0.21	-9.62485	1.3e-05	0.0067163	Down
Potri.002G113300.1|PACid:27020922	1107	94.47	0.09	-10.0341	1.3e-05	0.0067163	Down
Potri.017G083000.1|PACid:26984806	324	248.74	0	-21.2462	1.3e-05	0.0067163	Down
Potri.001G221800.2|PACid:27040631	684	0.44	321.23	9.51156	1.31e-05	0.0067163	Ups
Potri.010G053800.1|PACid:26981236	1185	131.86	0.21	-9.29372	1.34e-05	0.00677107	Down
Potri.010G150400.1|PACid:26980631	978	0.32	183.89	9.16611	1.35e-05	0.00679065	Ups
Potri.012G111600.1|PACid:27050042	2730	35.04	0.04	-9.77119	1.5e-05	0.00715281	Down
Potri.011G145000.1|PACid:27002806	1767	37.19	0	-18.5046	1.5e-05	0.00715281	Down
Potri.016G065900.1|PACid:27013765	2235	0.13	66.4	8.99542	1.5e-05	0.00715281	Ups
Potri.016G065900.4|PACid:27013766	2235	0.13	66.4	8.99542	1.5e-05	0.00715281	Ups
Potri.016G065900.8|PACid:27013767	2235	0.13	66.4	8.99542	1.5e-05	0.00715281	Ups
Potri.004G086500.1|PACid:26991575	357	0.33	240.81	9.51078	1.52e-05	0.00715281	Ups
Potri.005G212000.1|PACid:27027988	624	111.62	0	-20.0902	1.53e-05	0.00715281	Down
Potri.001G324500.1|PACid:27041448	576	0.19	137.54	9.49888	1.55e-05	0.00715281	Ups
Potri.001G341100.2|PACid:27044659	1503	43.45	0.02	-11.0779	1.56e-05	0.00715281	Down
Potri.017G152800.1|PACid:26983737	1623	39.85	0	-18.6042	1.6e-05	0.00715281	Down
Potri.011G080900.1|PACid:27002816	1047	0	49.9	18.9287	1.6e-05	0.00715281	Ups
Potri.012G011300.1|PACid:27049926	804	0	66.18	19.336	1.6e-05	0.00715281	Ups
Potri.001G220900.1|PACid:27045777	744	89.82	0	-19.7767	1.67e-05	0.007342	Down
Potri.003G116900.1|PACid:26997283	912	72.14	0	-19.4604	1.67e-05	0.007342	Down
Potri.017G051100.1|PACid:26983817	462	0.73	738.6	9.98248	1.71e-05	0.00741586	Ups
Potri.018G088500.1|PACid:27010745	1137	0.27	117.56	8.76569	1.74e-05	0.00741586	Ups
Potri.012G131500.1|PACid:27050068	2337	106.41	0.13	-9.6758	1.75e-05	0.00741586	Down
Potri.017G083500.1|PACid:26984574	1296	0	38.82	18.5664	1.75e-05	0.00741586	Ups
Potri.011G048200.1|PACid:27003130	1011	92.45	0.1	-9.85109	1.76e-05	0.00741586	Down
Potri.005G068900.1|PACid:27029790	1485	495.21	0	-22.2396	1.79e-05	0.00744498	Down
Potri.005G099300.8|PACid:27028728	1113	0	45.27	18.7882	1.79e-05	0.00744498	Ups
Potri.010G183600.1|PACid:26980038	1728	35.83	0	-18.4508	1.85e-05	0.00760338	Down
Potri.T114300.1|PACid:27048757	1878	0.08	36.46	8.8303	1.88e-05	0.00767305	Ups
Potri.012G034900.1|PACid:27050615	2406	0	19.94	17.6053	1.92e-05	0.00777222	Ups
Potri.018G141700.1|PACid:27009132	744	0.28	127.2	8.82694	1.94e-05	0.00777222	Ups
Potri.006G243600.1|PACid:27005185	1263	0	38.78	18.565	1.95e-05	0.00777222	Ups
Potri.013G059900.1|PACid:26994088	2190	0.05	30.57	9.25309	1.98e-05	0.00784266	Ups
Potri.011G155400.1|PACid:27002839	2520	23.76	0	-17.8582	2.01e-05	0.00787303	Down
Potri.004G074300.1|PACid:26991108	1464	0	32.65	18.3167	2.07e-05	0.00807914	Ups
Potri.012G003000.1|PACid:27051237	1827	0.16	63	8.62024	2.09e-05	0.00808649	Ups
Potri.010G026500.1|PACid:26982089	1467	58.55	0.07	-9.70604	2.11e-05	0.00809085	Down
Potri.002G223100.1|PACid:27020605	510	127.02	0	-20.2766	2.14e-05	0.0080978	Down
Potri.019G093300.1|PACid:27026031	738	120.62	0.14	-9.7498	2.15e-05	0.0080978	Down
Potri.007G038300.1|PACid:27016837	1644	36.06	0	-18.46	2.17e-05	0.0080978	Down
Potri.008G149200.2|PACid:27038908	888	0.37	131.44	8.47227	2.18e-05	0.0080978	Ups
Potri.001G015500.1|PACid:27045237	2697	0.12	40.78	8.40749	2.21e-05	0.00816452	Ups
Potri.013G120800.1|PACid:26993889	1080	55.58	0	-19.0842	2.23e-05	0.00816452	Down
Potri.002G127100.1|PACid:27020721	696	0	70.15	19.4201	2.32e-05	0.00845116	Ups
Potri.001G142800.1|PACid:27045967	897	66.68	0	-19.3469	2.35e-05	0.00850954	Down
Potri.001G064600.1|PACid:27042124	2346	0.13	45.24	8.44184	2.37e-05	0.00850954	Ups
Potri.004G019300.1|PACid:26989159	1515	54.25	0.07	-9.596	2.39e-05	0.00850954	Down
Potri.008G132700.1|PACid:27037579	1491	38.77	0	-18.5646	2.42e-05	0.00855392	Down
Potri.012G099600.3|PACid:27050370	1626	0	27.9	18.0899	2.5e-05	0.00867955	Ups
Potri.008G164500.1|PACid:27037812	897	123.36	0.23	-9.0664	2.51e-05	0.00867955	Down
Potri.017G100600.1|PACid:26983635	1233	87.91	0.16	-9.10091	2.52e-05	0.00867955	Down
Potri.001G389800.1|PACid:27044385	738	80.7	0	-19.6222	2.53e-05	0.00867955	Down
Potri.014G071700.1|PACid:27032242	1266	115.58	0.24	-8.91104	2.54e-05	0.00867955	Down
Potri.005G205000.1|PACid:27028044	387	0.89	305.17	8.42143	2.55e-05	0.00867955	Ups
Potri.008G118000.1|PACid:27038831	1308	110.68	0.23	-8.90992	2.58e-05	0.00869823	Down
Potri.T161800.1|PACid:27019833	2928	0.14	45.02	8.32797	2.64e-05	0.00869823	Ups
Potri.001G463400.1|PACid:27042910	1599	154.46	0.25	-9.27051	2.66e-05	0.00869823	Down
Potri.006G065500.1|PACid:27006903	597	416.3	0.72	-9.17521	2.67e-05	0.00869823	Down
Potri.010G071700.1|PACid:26979756	1611	86.84	0.2	-8.7615	2.68e-05	0.00869823	Down
Potri.011G049000.1|PACid:27000801	864	67	0	-19.3538	2.68e-05	0.00869823	Down
Potri.005G187600.1|PACid:27031942	1194	88.53	0.17	-9.02364	2.68e-05	0.00869823	Down
Potri.015G003500.1|PACid:27019653	987	143.8	0.31	-8.85712	2.72e-05	0.00869823	Down
Potri.008G065000.1|PACid:27036742	1368	76.32	0.15	-8.99	2.72e-05	0.00869823	Down
Potri.008G101000.1|PACid:27036536	978	0.42	344.98	9.68156	2.74e-05	0.00869823	Ups
Potri.001G063300.3|PACid:27046330	2508	0.16	51.12	8.31877	2.75e-05	0.00869823	Ups
Potri.001G032500.1|PACid:27044302	1224	164.88	0.33	-8.9643	2.84e-05	0.00890209	Down
Potri.010G215000.1|PACid:26982386	2460	22.05	0	-17.7504	2.87e-05	0.00890209	Down
Potri.011G158100.1|PACid:27001933	1599	34.34	0	-18.3895	2.89e-05	0.00890209	Down
Potri.010G102900.1|PACid:26980100	3021	24.97	0.03	-9.69622	2.92e-05	0.00890209	Down
Potri.016G034800.1|PACid:27012591	1755	247.67	0.17	-10.5078	2.94e-05	0.00890209	Down
Potri.012G051500.3|PACid:27049101	1719	31.71	0	-18.2746	2.95e-05	0.00890209	Down
Potri.003G085500.1|PACid:26998312	1647	0.31	152.11	8.93817	2.96e-05	0.00890209	Ups
Potri.002G058700.1|PACid:27024348	5826	9.11	0	-16.4752	2.97e-05	0.00890209	Down
Potri.016G058200.1|PACid:27013269	996	134.89	0.34	-8.63161	2.97e-05	0.00890209	Down
Potri.001G015600.1|PACid:27042785	2697	0.17	94.11	9.11182	3.01e-05	0.00895177	Ups
Potri.T094800.3|PACid:27014139	2778	0.15	42.94	8.16026	3.04e-05	0.00899174	Ups
Potri.012G088100.1|PACid:27049541	3345	22.16	0.03	-9.52399	3.07e-05	0.00900781	Down
Potri.018G089300.1|PACid:27010726	1110	0.09	54.05	9.22855	3.1e-05	0.00900781	Ups
Potri.001G121800.1|PACid:27047454	387	220.16	0.29	-9.56779	3.12e-05	0.00900781	Down
Potri.006G010200.1|PACid:27006664	1212	106.19	0.28	-8.56649	3.14e-05	0.00900781	Down
Potri.019G031200.2|PACid:27025899	1443	37.29	0	-18.5084	3.16e-05	0.00900781	Down
Potri.019G031200.3|PACid:27025898	1443	37.29	0	-18.5084	3.16e-05	0.00900781	Down
Potri.012G002800.1|PACid:27049521	1809	0.28	87.85	8.29296	3.18e-05	0.00900781	Ups
Potri.001G176200.1|PACid:27046573	945	58.12	0	-19.1487	3.18e-05	0.00900781	Down
Potri.009G058900.1|PACid:26986244	4452	11.66	0	-16.8312	3.25e-05	0.00905869	Down
Potri.010G074200.1|PACid:26980970	888	61.76	0	-19.2363	3.25e-05	0.00905869	Down
Potri.001G045200.1|PACid:27045529	2379	30.79	0.04	-9.58465	3.26e-05	0.00905869	Down
Potri.001G307800.1|PACid:27040165	1086	0	39.66	18.5973	3.28e-05	0.00906292	Ups
Potri.017G081000.1|PACid:26985165	1356	121.03	0.3	-8.65571	3.4e-05	0.00935744	Down
Potri.018G069700.2|PACid:27011072	933	57.58	0	-19.1352	3.47e-05	0.00949909	Down
Potri.010G072000.1|PACid:26979349	1611	98.04	0.23	-8.73497	3.53e-05	0.00959703	Down
Potri.018G089900.1|PACid:27010846	987	398.76	0.41	-9.92533	3.54e-05	0.00959703	Down
Potri.014G149900.1|PACid:27034919	312	1845.87	1.15	-10.6483	3.58e-05	0.00964557	Down
Potri.001G334500.1|PACid:27041892	1065	0.39	103.37	8.04976	3.69e-05	0.0098955	Ups
Potri.001G448000.1|PACid:27048669	1410	183.5	0.36	-8.99317	3.77e-05	0.010047	Down
Potri.019G094100.1|PACid:27025257	825	283.88	0.58	-8.93476	3.83e-05	0.0101558	Down
Potri.001G221100.1|PACid:27045051	759	0.47	117.88	7.97014	3.87e-05	0.0101804	Ups
Potri.005G075900.1|PACid:27030761	951	123.01	0.32	-8.58604	3.88e-05	0.0101804	Down
Potri.015G038700.1|PACid:27018178	1845	27.34	0	-18.0607	3.91e-05	0.0101841	Down
Potri.002G258700.1|PACid:27020701	1797	49.8	0.11	-8.82119	3.92e-05	0.0101841	Down
Potri.016G113300.1|PACid:27011528	864	60.33	0	-19.2025	3.97e-05	0.0102502	Down
Potri.017G084000.1|PACid:26985025	2034	0.3	84.45	8.13651	4.09e-05	0.010521	Ups
Potri.001G060500.1|PACid:27046735	999	70.56	0.1	-9.46127	4.13e-05	0.010555	Down
Potri.006G020500.1|PACid:27004917	564	0	76.11	19.5377	4.15e-05	0.010555	Ups
Potri.007G089000.12|PACid:27014893	1557	0	25.49	17.9596	4.19e-05	0.0106057	Ups
Potri.T146100.1|PACid:27051490	1098	0	36.65	18.4835	4.27e-05	0.0107048	Ups
Potri.T146100.2|PACid:27051491	1098	0	36.65	18.4835	4.27e-05	0.0107048	Ups
Potri.018G040600.1|PACid:27009595	1752	355.79	0.11	-11.658	4.29e-05	0.0107048	Down
Potri.009G166400.1|PACid:26987290	2715	24.49	0.04	-9.25438	4.43e-05	0.0108824	Down
Potri.018G144700.1|PACid:27009119	2721	0.1	29.31	8.19381	4.43e-05	0.0108824	Ups
Potri.001G096600.1|PACid:27045933	552	95.39	0	-19.8635	4.46e-05	0.0108824	Down
Potri.001G221200.1|PACid:27045292	753	0.14	73.58	9.03671	4.47e-05	0.0108824	Ups
Potri.008G195100.1|PACid:27039037	1587	0.38	97.52	8.00318	4.47e-05	0.0108824	Ups
Potri.009G012500.1|PACid:26986281	1032	66.46	0.1	-9.3749	4.49e-05	0.0108841	Down
Potri.011G031800.2|PACid:27000554	1725	0.23	256.92	10.1248	4.58e-05	0.0109563	Ups
Potri.011G031800.3|PACid:27000555	1725	0.23	256.92	10.1248	4.58e-05	0.0109563	Ups
Potri.009G053700.20|PACid:26988557	1413	0	27.55	18.0717	4.63e-05	0.0109563	Ups
Potri.015G042200.1|PACid:27018655	1164	58	0.09	-9.33031	4.63e-05	0.0109563	Down
Potri.014G043100.1|PACid:27035565	1515	55.95	0.13	-8.74838	4.64e-05	0.0109563	Down
Potri.010G211900.1|PACid:26981395	1062	46.39	0	-18.8235	4.67e-05	0.0109563	Down
Potri.016G133800.1|PACid:27011793	1773	27.15	0	-18.0506	4.67e-05	0.0109563	Down
Potri.006G122000.1|PACid:27005336	1461	33.05	0	-18.3343	4.75e-05	0.0110313	Down
Potri.014G049600.1|PACid:27033809	579	89.02	0	-19.7638	4.75e-05	0.0110313	Down
Potri.T111900.1|PACid:27027083	1293	98.19	0.28	-8.45349	5.02e-05	0.0115475	Down
Potri.004G017600.1|PACid:26991331	1302	0.55	154.78	8.13631	5.02e-05	0.0115475	Ups
Potri.001G041700.1|PACid:27047033	1449	32.78	0	-18.3225	5.07e-05	0.011612	Down
Potri.012G051500.4|PACid:27049100	1719	27.31	0	-18.0591	5.15e-05	0.0116615	Down
Potri.010G128300.1|PACid:26981419	1308	77.48	0.23	-8.39542	5.16e-05	0.0116615	Down
Potri.001G105900.3|PACid:27040753	1374	0	27.51	18.0696	5.18e-05	0.0116615	Ups
Potri.001G242600.5|PACid:27045877	1476	0	25.57	17.9641	5.18e-05	0.0116615	Ups
Potri.004G173200.1|PACid:26991061	1029	46.15	0	-18.816	5.42e-05	0.0121332	Down
Potri.014G027900.1|PACid:27035103	1755	26.25	0	-18.002	5.55e-05	0.0123879	Down
Potri.006G243700.2|PACid:27005624	1146	0.55	111.43	7.66223	5.74e-05	0.0127521	Ups
Potri.018G144300.1|PACid:27009865	1962	0	18.39	17.4886	5.89e-05	0.0130168	Ups
Potri.002G108400.1|PACid:27021140	1044	179.83	0.59	-8.25146	5.91e-05	0.0130186	Down
Potri.017G012100.1|PACid:26983570	1482	0.43	81.61	7.56793	6.12e-05	0.0134195	Ups
Potri.003G167100.1|PACid:26999977	891	70.68	0.12	-9.20092	6.2e-05	0.0134513	Down
Potri.001G300700.1|PACid:27043075	2313	26.06	0.04	-9.34402	6.24e-05	0.0134513	Down
Potri.002G017200.2|PACid:27021814	1284	0.64	169.67	8.05022	6.24e-05	0.0134513	Ups
Potri.002G017200.4|PACid:27021815	1284	0.64	169.67	8.05022	6.24e-05	0.0134513	Ups
Potri.T133800.1|PACid:26996149	2001	30.1	0.05	-9.23074	6.35e-05	0.013615	Down
Potri.011G087500.2|PACid:27000966	948	48.31	0	-18.882	6.37e-05	0.0136161	Down
Potri.008G220800.2|PACid:27038196	3870	23.17	0.08	-8.17625	6.52e-05	0.0138146	Down
Potri.006G113800.1|PACid:27004121	708	111.76	0.3	-8.54075	6.54e-05	0.0138146	Down
Potri.001G335900.1|PACid:27044496	1575	0.51	171.12	8.39001	6.55e-05	0.0138146	Ups
Potri.005G039800.1|PACid:27028145	1038	43.34	0	-18.7253	6.66e-05	0.0139948	Down
Potri.001G264000.1|PACid:27042103	4398	9.76	0	-16.5746	6.72e-05	0.0140615	Down
Potri.009G110800.1|PACid:26987377	570	140.34	0.43	-8.35004	6.76e-05	0.0140842	Down
Potri.002G128700.6|PACid:27022547	2223	0	15.54	17.2456	6.87e-05	0.0141095	Ups
Potri.002G128700.8|PACid:27022546	2223	0	15.54	17.2456	6.87e-05	0.0141095	Ups
Potri.007G074800.2|PACid:27016825	3525	0	9.72	16.5687	6.87e-05	0.0141095	Ups
Potri.008G132600.1|PACid:27039113	639	215.29	0.83	-8.01878	6.9e-05	0.0141095	Down
Potri.008G189200.1|PACid:27036043	1554	69.24	0.26	-8.0564	6.91e-05	0.0141095	Down
Potri.011G091200.5|PACid:27001641	3582	0	9.53	16.5402	6.95e-05	0.0141335	Ups
Potri.016G011200.4|PACid:27012496	1767	0.06	26.27	8.77184	7.01e-05	0.014166	Ups
Potri.001G457000.1|PACid:27046028	1734	42.35	0.11	-8.58741	7.02e-05	0.014166	Down
Potri.015G025900.1|PACid:27018409	1593	27.09	0	-18.0474	7.22e-05	0.0145121	Down
Potri.T094500.1|PACid:27014136	2736	0.04	16.58	8.69163	7.29e-05	0.0145982	Ups
Potri.007G038200.1|PACid:27015829	1614	26.6	0	-18.0211	7.36e-05	0.014611	Down
Potri.001G378700.2|PACid:27044448	354	0	112.94	20.1071	7.36e-05	0.014611	Ups
Potri.003G125600.1|PACid:26998822	2964	14.21	0	-17.1166	7.42e-05	0.0146822	Down
Potri.007G118600.3|PACid:27016730	1242	0.33	63.63	7.59066	7.64e-05	0.0150456	Ups
Potri.005G120700.1|PACid:27028567	4389	9.4	0	-16.5204	7.85e-05	0.015377	Down
Potri.016G140200.1|PACid:27011820	2787	0.11	23.31	7.726	7.88e-05	0.015377	Ups
Potri.014G127000.1|PACid:27034976	1683	24.99	0	-17.931	7.92e-05	0.015377	Down
Potri.018G148000.1|PACid:27009781	2922	0	11.32	16.7885	7.98e-05	0.015377	Ups
Potri.002G206400.1|PACid:27021726	1791	31.6	0.06	-9.03835	7.99e-05	0.015377	Down
Potri.008G189400.2|PACid:27036608	816	0.45	97.88	7.76463	8.01e-05	0.015377	Ups
Potri.012G094400.1|PACid:27049509	963	0.76	129.31	7.41043	8.02e-05	0.015377	Ups
Potri.010G211800.1|PACid:26981903	939	45.66	0	-18.8006	8.22e-05	0.0157111	Down
Potri.001G348300.1|PACid:27047679	1416	0.36	62.35	7.43585	8.27e-05	0.0157415	Ups
Potri.006G094100.1|PACid:27003816	1689	68	0.29	-7.87284	8.67e-05	0.0163881	Down
Potri.003G029400.2|PACid:26999983	2541	0.18	28.9	7.32613	8.67e-05	0.0163881	Ups
Potri.008G048700.1|PACid:27036896	1869	43.88	0.16	-8.09845	8.73e-05	0.0164217	Down
Potri.017G122900.4|PACid:26985545	1110	37.55	0	-18.5185	8.79e-05	0.0164217	Down
Potri.T069600.1|PACid:27003344	843	50.39	0	-18.9428	8.79e-05	0.0164217	Down
Potri.004G097900.1|PACid:26992341	633	68.61	0	-19.3881	8.87e-05	0.0165195	Down
Potri.009G114800.1|PACid:26987695	564	130.06	0.38	-8.41858	8.93e-05	0.0165578	Down
Potri.012G069200.1|PACid:27050835	954	43.88	0	-18.7432	8.96e-05	0.0165578	Down
Potri.001G176000.1|PACid:27047513	942	44.29	0	-18.7566	9.14e-05	0.0168201	Down
Potri.002G025200.1|PACid:27022447	2445	16.31	0	-17.3154	9.32e-05	0.0169353	Down
Potri.005G241400.1|PACid:27027473	3027	0	10.51	16.6814	9.33e-05	0.0169353	Ups
Potri.014G161000.2|PACid:27033039	1152	35.53	0	-18.4387	9.41e-05	0.0169353	Down
Potri.001G388600.1|PACid:27046636	1746	110.78	0.44	-7.97565	9.42e-05	0.0169353	Down
Potri.002G214100.1|PACid:27022230	2898	0	10.94	16.7393	9.44e-05	0.0169353	Ups
Potri.005G100400.8|PACid:27029191	1479	0	21.94	17.7432	9.44e-05	0.0169353	Ups
Potri.005G100400.9|PACid:27029192	1479	0	21.94	17.7432	9.44e-05	0.0169353	Ups
Potri.002G030400.2|PACid:27021024	1932	20.68	0	-17.6579	9.5e-05	0.0169353	Down
Potri.018G040700.1|PACid:27010069	1818	22.01	0	-17.7478	9.5e-05	0.0169353	Down
Potri.002G201000.1|PACid:27022901	3027	25.88	0.1	-8.01426	9.63e-05	0.0170802	Down
Potri.001G036600.1|PACid:27047891	1254	43.43	0.08	-9.08268	9.65e-05	0.0170802	Down
Potri.011G048700.1|PACid:27002556	720	78.03	0.15	-9.02196	9.85e-05	0.0172522	Down
Potri.017G130600.1|PACid:26983278	1878	28.37	0.05	-9.14534	9.85e-05	0.0172522	Down
Potri.002G070100.1|PACid:27020521	309	152.77	0	-20.5429	9.88e-05	0.0172522	Down
Potri.002G070100.2|PACid:27020522	309	152.77	0	-20.5429	9.88e-05	0.0172522	Down
Potri.018G129400.1|PACid:27011258	552	128.87	0.39	-8.36786	9.95e-05	0.017305	Down
Potri.011G164800.1|PACid:27000592	3282	11.87	0	-16.857	9.98e-05	0.017305	Down
Potri.016G110800.3|PACid:27011813	2382	16.41	0	-17.3242	0.0001008	0.0174184	Down
Potri.T121200.1|PACid:27003384	480	0.69	140.05	7.66492	0.000101462	0.0174732	Ups
Potri.009G111800.1|PACid:26985786	231	1386.24	5.08	-8.0921	0.00010205	0.0175149	Down
Potri.017G081100.1|PACid:26985235	3756	38.28	0.19	-7.65369	0.00010242	0.017519	Down
Potri.017G071000.1|PACid:26984048	2259	17.25	0	-17.3962	0.000102834	0.0175307	Down
Potri.009G022800.1|PACid:26987557	1065	37.62	0	-18.5211	0.000103871	0.0175829	Down
Potri.008G190000.1|PACid:27038248	1902	122.25	0.48	-7.99228	0.000104028	0.0175829	Down
Potri.003G112700.1|PACid:26998123	1779	43.4	0.17	-7.99517	0.000104673	0.0175829	Down
Potri.001G042200.1|PACid:27043018	534	79.38	0	-19.5984	0.000104921	0.0175829	Down
Potri.017G098700.1|PACid:26984488	1245	31.83	0	-18.28	0.000104921	0.0175829	Down
Potri.T111300.1|PACid:26993295	537	1.55	846.22	9.09253	0.000105224	0.0175829	Ups
Potri.001G120300.1|PACid:27044205	1779	21.91	0	-17.7412	0.000105985	0.0176517	Down
Potri.001G064100.2|PACid:27041924	1977	0	15.7	17.2604	0.000106955	0.017755	Ups
Potri.009G119900.1|PACid:26987770	285	165.06	0.21	-9.6177	0.000108153	0.0177793	Down
Potri.009G119900.2|PACid:26987771	285	165.06	0.21	-9.6177	0.000108153	0.0177793	Down
Potri.006G129900.1|PACid:27005923	996	221.93	0.92	-7.9141	0.000108156	0.0177793	Down
Potri.017G154600.2|PACid:26985532	1461	26.65	0	-18.0238	0.000109258	0.0179025	Down
Potri.010G082600.1|PACid:26978719	1293	30.12	0	-18.2004	0.000111512	0.0182128	Down
Potri.007G122100.1|PACid:27016591	984	168.96	0.83	-7.66918	0.000113981	0.0185562	Down
Potri.010G109700.2|PACid:26981995	1215	0	25.4	17.9545	0.000118504	0.0191751	Ups
Potri.008G085500.1|PACid:27036343	1743	21.71	0	-17.728	0.000118633	0.0191751	Down
Potri.006G123400.1|PACid:27006151	1002	63.82	0.2	-8.31715	0.00011941	0.0191751	Down
Potri.018G091400.1|PACid:27010947	696	150.6	0.76	-7.63032	0.000119799	0.0191751	Down
Potri.T099300.1|PACid:27014335	984	39.43	0	-18.5889	0.000119875	0.0191751	Down
Potri.006G004300.1|PACid:27003471	2199	0	13.68	17.0617	0.000120055	0.0191751	Ups
Potri.017G032500.1|PACid:26983912	1386	0.11	29.24	8.05299	0.000120785	0.019231	Ups
Potri.009G124900.1|PACid:26986536	975	0	31.92	18.2841	0.000121631	0.0192447	Ups
Potri.014G116800.3|PACid:27033469	678	0	47.31	18.8518	0.000121631	0.0192447	Ups
Potri.001G028200.1|PACid:27041760	1278	239.77	0.79	-8.2454	0.000123493	0.0194506	Down
Potri.006G063700.3|PACid:27007784	1425	26.48	0.01	-11.3563	0.0001237	0.0194506	Down
Potri.018G041500.1|PACid:27010224	1545	47.38	0.17	-8.12175	0.00012469	0.0195454	Down
Potri.001G019900.1|PACid:27046532	777	97.46	0.39	-7.96482	0.000126838	0.0197353	Down
Potri.013G152400.2|PACid:26995168	690	170.5	0.96	-7.47237	0.00012686	0.0197353	Down
Potri.013G013900.1|PACid:26995846	909	56.58	0.11	-9.00534	0.000127071	0.0197353	Down
Potri.010G138500.1|PACid:26980399	990	38.59	0	-18.5579	0.000127681	0.0197694	Down
Potri.018G099400.7|PACid:27009424	1899	0.1	25.25	7.9787	0.000128261	0.0197987	Ups
Potri.016G046400.1|PACid:27013346	531	2.56	438.12	7.41898	0.000129591	0.0199317	Ups
Potri.009G150300.4|PACid:26985790	2859	0	10.23	16.6425	0.00012991	0.0199317	Ups
Potri.001G039200.1|PACid:27045686	2190	0	13.44	17.0362	0.000131649	0.0200816	Ups
Potri.005G026200.1|PACid:27031208	2631	35.93	0.19	-7.56229	0.00013168	0.0200816	Down
Potri.T094100.1|PACid:27003426	714	1.34	175.45	7.03258	0.0001322	0.0201003	Ups
Potri.013G076000.2|PACid:26994098	2580	0	11.31	16.7873	0.000133417	0.0202246	Ups
Potri.009G158200.1|PACid:26987608	1044	35.95	0	-18.4556	0.000134678	0.0203549	Down
Potri.007G106300.1|PACid:27015337	1467	115.16	0.61	-7.56038	0.000135645	0.02044	Down
Potri.001G158400.1|PACid:27048551	399	2456.03	0.57	-12.0728	0.00013675	0.0205129	Down
Potri.002G256500.1|PACid:27023135	3060	15.71	0.03	-9.02771	0.000136939	0.0205129	Down
Potri.015G024000.1|PACid:27019619	885	1.41	351.99	7.96359	0.000138414	0.0206726	Ups
Potri.016G011200.5|PACid:27012497	1419	0.49	64.1	7.03111	0.000140557	0.0208798	Ups
Potri.002G031200.1|PACid:27020919	1038	35.77	0	-18.4484	0.000140626	0.0208798	Down
Potri.013G152700.1|PACid:26995877	1731	46.58	0.23	-7.66131	0.000144074	0.0213293	Down
Potri.001G288600.1|PACid:27044948	504	633.78	2.38	-8.05682	0.000144833	0.0213791	Down
Potri.010G083000.1|PACid:26981113	1269	38.13	0.08	-8.89491	0.000147841	0.0217597	Down
Potri.002G241500.1|PACid:27021453	393	102.57	0	-19.9682	0.000151847	0.0222845	Down
Potri.004G026200.1|PACid:26992568	1596	0.19	33.61	7.46599	0.00015329	0.0223387	Ups
Potri.018G019700.1|PACid:27010766	816	0.52	78.28	7.23371	0.000153418	0.0223387	Ups
Potri.015G120900.1|PACid:27018810	1422	25.12	0	-17.9385	0.00015354	0.0223387	Down
Potri.019G088500.1|PACid:27026925	1704	39.96	0.18	-7.79362	0.000154546	0.0223954	Down
Potri.001G036700.1|PACid:27045683	993	36.55	0	-18.4795	0.000155256	0.0223954	Down
Potri.003G103100.1|PACid:26999025	1593	22.28	0	-17.7654	0.000155256	0.0223954	Down
Potri.009G042500.1|PACid:26985872	1671	125.71	0.66	-7.5732	0.000159514	0.0229018	Down
Potri.T071300.1|PACid:26996132	1617	55.06	0.33	-7.38196	0.000159672	0.0229018	Down
Potri.019G063200.1|PACid:27026975	984	36.59	0	-18.4811	0.000160552	0.0229631	Down
Potri.016G054900.4|PACid:27013783	3195	39.73	0.24	-7.37045	0.000161847	0.023083	Down
Potri.002G078500.1|PACid:27022783	1557	22.4	0	-17.7731	0.000166075	0.0236195	Down
Potri.018G132100.1|PACid:27010714	480	199.53	1.15	-7.4387	0.000168252	0.0238621	Down
Potri.011G129300.1|PACid:27001035	2286	0.04	15.9	8.63122	0.000169835	0.0239378	Ups
Potri.002G098600.1|PACid:27019941	1242	133.92	0.81	-7.36906	0.000170516	0.0239378	Down
Potri.016G011200.1|PACid:27012495	1842	0	15.01	17.1956	0.000170913	0.0239378	Ups
Potri.017G019900.1|PACid:26983526	1326	42.72	0.15	-8.15285	0.00017115	0.0239378	Down
Potri.017G025900.1|PACid:26984016	1326	42.72	0.15	-8.15285	0.00017115	0.0239378	Down
Potri.013G099500.1|PACid:26995097	2769	12.28	0	-16.906	0.000171837	0.0239677	Down
Potri.001G052500.1|PACid:27046624	3459	9.76	0	-16.5746	0.000173813	0.0241104	Down
Potri.004G058800.1|PACid:26992020	1578	21.86	0	-17.7379	0.000173813	0.0241104	Down
Potri.001G064900.1|PACid:27048709	2436	0.14	20.87	7.21884	0.000175119	0.0242252	Ups
Potri.001G242600.2|PACid:27045882	891	0	32.02	18.2886	0.000175842	0.0242591	Ups
Potri.017G079500.1|PACid:26985297	1617	21.1	0	-17.6869	0.000179912	0.0247347	Down
Potri.012G141800.1|PACid:27051172	576	2.64	361.92	7.09893	0.000180267	0.0247347	Ups
Potri.003G134500.1|PACid:26997797	1170	119.59	0.78	-7.26022	0.000180932	0.0247588	Down
Potri.009G082800.1|PACid:26988085	480	147.84	0.69	-7.74302	0.000183313	0.0249932	Down
Potri.012G003500.1|PACid:27049023	1815	0.66	76	6.84717	0.000184048	0.0249932	Ups
Potri.004G180200.1|PACid:26992553	678	52.76	0	-19.0091	0.000184126	0.0249932	Down
Potri.010G129800.4|PACid:26982005	867	0.98	106.75	6.76709	0.000185407	0.0250998	Ups
Potri.014G159000.4|PACid:27033287	690	1.88	210.28	6.80536	0.000186208	0.025107	Ups
Potri.T040800.4|PACid:27051344	2727	0.38	44.11	6.85859	0.000186452	0.025107	Ups
Potri.003G126800.1|PACid:26998479	1335	48.51	0.23	-7.71988	0.000187077	0.0251244	Down
Potri.018G088600.1|PACid:27009381	1137	0.27	45.08	7.38285	0.000188301	0.025177	Ups
Potri.014G025300.1|PACid:27033403	642	55.68	0	-19.0868	0.000188463	0.025177	Down
Potri.008G061800.1|PACid:27036374	360	2358.77	1.61	-10.5167	0.000190472	0.0253783	Down
Potri.015G057800.1|PACid:27017285	633	139.76	0.84	-7.37818	0.000191016	0.025384	Down
Potri.001G258100.1|PACid:27042225	678	2.36	379.65	7.32968	0.000192077	0.0254582	Ups
Potri.003G214900.1|PACid:26997922	1032	199.89	1.19	-7.39198	0.000194137	0.0254963	Down
Potri.006G020000.1|PACid:27006057	471	0.24	83.47	8.44148	0.000194495	0.0254963	Ups
Potri.012G081800.1|PACid:27050504	2163	0	12.31	16.9095	0.000194534	0.0254963	Ups
Potri.001G206800.2|PACid:27045296	2331	124.08	0.55	-7.81736	0.000194911	0.0254963	Down
Potri.019G125000.1|PACid:27025363	891	38.64	0	-18.5597	0.00019521	0.0254963	Down
Potri.006G122400.1|PACid:27007761	1773	0.06	19.88	8.36974	0.000196577	0.0254963	Ups
Potri.006G118000.2|PACid:27003562	1533	0.13	27.95	7.74709	0.000196889	0.0254963	Ups
Potri.001G188000.1|PACid:27041311	633	106.13	0.5	-7.7294	0.00019698	0.0254963	Down
Potri.004G097800.2|PACid:26992295	1716	0	15.58	17.2493	0.0001974	0.0254963	Ups
Potri.008G116500.2|PACid:27036901	819	0	34.02	18.376	0.0001974	0.0254963	Ups
Potri.002G018600.2|PACid:27020094	2295	14.34	0	-17.1297	0.000199875	0.0257503	Down
Potri.019G034700.1|PACid:27025066	729	0	38.35	18.5489	0.000203289	0.0261236	Ups
Potri.012G089600.1|PACid:27049179	1551	21.32	0	-17.7019	0.000204678	0.026188	Down
Potri.007G029500.1|PACid:27016554	615	92.38	0.35	-8.04367	0.000204824	0.026188	Down
Potri.004G114300.1|PACid:26991429	1104	571.57	0.74	-9.59299	0.000208846	0.0266349	Down
Potri.010G245200.1|PACid:26980440	807	1.69	181.59	6.74743	0.000210961	0.0268371	Ups
Potri.005G112600.1|PACid:27030537	978	34.26	0	-18.3862	0.000212155	0.0268545	Down
Potri.001G222700.4|PACid:27048485	1314	0	20.17	17.6219	0.000212533	0.0268545	Ups
Potri.013G007000.1|PACid:26995986	489	2.27	230.13	6.66355	0.000213105	0.0268545	Ups
Potri.014G162900.1|PACid:27035273	789	57.24	0.13	-8.78126	0.00021375	0.0268545	Down
Potri.014G162900.2|PACid:27035272	789	57.24	0.13	-8.78126	0.00021375	0.0268545	Down
Potri.009G064300.1|PACid:26986090	1098	48.82	0.18	-8.08253	0.000214619	0.026897	Down
Potri.018G041400.1|PACid:27010239	1755	18.46	0	-17.4941	0.000217327	0.0271691	Down
Potri.015G039200.1|PACid:27018610	747	98.21	0.56	-7.45404	0.0002193	0.027293	Down
Potri.018G036400.1|PACid:27010771	2295	38.36	0.26	-7.2044	0.000219396	0.027293	Down
Potri.011G081500.2|PACid:27001845	1470	54	0.35	-7.26905	0.000221489	0.027429	Down
Potri.004G181900.1|PACid:26991766	837	0	32.27	18.2998	0.000222297	0.027429	Ups
Potri.011G048500.1|PACid:27002394	807	41.64	0	-18.6676	0.000222657	0.027429	Down
Potri.011G127900.1|PACid:27002190	1014	32.58	0	-18.3136	0.000222657	0.027429	Down
Potri.010G139600.1|PACid:26982028	1548	27.72	0.06	-8.84935	0.000223263	0.027437	Down
Potri.008G202800.1|PACid:27037746	1518	45.74	0.26	-7.45825	0.000228333	0.027992	Down
Potri.006G055600.1|PACid:27003682	1419	0.22	33.68	7.25759	0.000230295	0.0281644	Ups
Potri.008G077800.1|PACid:27039946	2511	12.54	0	-16.9362	0.000233809	0.0285252	Down
Potri.001G147700.1|PACid:27043762	2238	14.07	0	-17.1023	0.000236704	0.028809	Down
Potri.002G084800.1|PACid:27022154	1239	25.84	0	-17.9793	0.000239643	0.0290968	Down
Potri.016G012100.1|PACid:27012168	1746	0.47	45.81	6.60655	0.000241045	0.029197	Ups
Potri.002G007300.1|PACid:27020167	1383	30.51	0.07	-8.76566	0.000241801	0.0292186	Down
Potri.007G044500.2|PACid:27015816	1416	22.29	0.04	-9.11859	0.000248735	0.029985	Down
Potri.001G232900.1|PACid:27042259	357	413.19	3.36	-6.94216	0.000251803	0.0301553	Down
Potri.002G242300.1|PACid:27020144	1833	16.98	0	-17.3735	0.00025186	0.0301553	Down
Potri.011G118900.1|PACid:27003230	288	7.21	882.16	6.93488	0.000251934	0.0301553	Ups
Potri.003G205800.1|PACid:26998130	1329	71.21	0.53	-7.06967	0.000252591	0.0301625	Down
Potri.009G013300.2|PACid:26987866	1545	20.24	0	-17.6269	0.000255034	0.0303826	Down
Potri.013G075300.8|PACid:26994844	2697	0	9.12	16.4768	0.000259141	0.0307352	Ups
Potri.017G082500.1|PACid:26985014	969	0.11	34.86	8.30662	0.000259207	0.0307352	Ups
Potri.012G051500.1|PACid:27049099	1725	17.92	0	-17.4512	0.00026153	0.0309381	Down
Potri.002G169700.1|PACid:27023838	4008	7.54	0	-16.2023	0.000264854	0.0312583	Down
Potri.018G067800.3|PACid:27009185	1062	0	23.86	17.8642	0.000267421	0.0314879	Ups
Potri.002G098300.1|PACid:27021444	1518	60.32	0.46	-7.03455	0.000270813	0.0318133	Down
Potri.018G089100.1|PACid:27011405	651	0	40.33	18.6215	0.000271687	0.0318421	Ups
Potri.005G210100.1|PACid:27030279	1137	27.33	0	-18.0601	0.000275143	0.0321727	Down
Potri.001G467600.1|PACid:27048632	3183	9.4	0	-16.5204	0.000278682	0.0324774	Down
Potri.T100100.1|PACid:26983186	243	8.43	830.16	6.6217	0.000279032	0.0324774	Ups
Potri.006G131400.1|PACid:27005232	1929	15.65	0	-17.2558	0.000282277	0.0327195	Down
Potri.016G051600.1|PACid:27012272	2664	18.02	0.07	-8.00598	0.000282405	0.0327195	Down
Potri.011G146900.1|PACid:27002565	903	324.41	1.77	-7.51784	0.000284399	0.0327434	Down
Potri.011G146900.2|PACid:27002564	903	324.41	1.77	-7.51784	0.000284399	0.0327434	Down
Potri.009G037300.4|PACid:26987524	975	0	25.7	17.9714	0.000285015	0.0327434	Ups
Potri.010G181000.1|PACid:26980526	2160	18.39	0.05	-8.5199	0.000285197	0.0327434	Down
Potri.019G001800.1|PACid:27026791	1869	16.12	0	-17.2985	0.000285929	0.032753	Down
Potri.002G037500.1|PACid:27023274	588	72.77	0.18	-8.6584	0.000287889	0.0329032	Down
Potri.003G133400.1|PACid:26997751	660	0.81	90.52	6.80399	0.000289019	0.0329579	Ups
Potri.014G012800.1|PACid:27035271	1830	30.52	0.16	-7.57464	0.000293834	0.0334318	Down
Potri.015G117900.1|PACid:27017405	1014	48.5	0.24	-7.65821	0.000295249	0.0335082	Down
Potri.009G114600.1|PACid:26988063	867	95.11	0.71	-7.06543	0.00029583	0.0335082	Down
Potri.006G275000.5|PACid:27007382	2829	10.42	0	-16.669	0.000297238	0.0335401	Down
Potri.004G019500.1|PACid:26992816	1548	36.18	0.19	-7.57229	0.000297437	0.0335401	Down
Potri.010G109400.1|PACid:26978447	1596	0	15.12	17.2061	0.000299182	0.0336101	Ups
Potri.015G041300.2|PACid:27018997	1545	46.29	0.32	-7.17604	0.000299385	0.0336101	Down
Potri.013G111700.1|PACid:26995518	531	60.9	0	-19.2161	0.000301129	0.0336566	Down
Potri.015G074600.2|PACid:27017224	1257	23.98	0	-17.8715	0.000301129	0.0336566	Down
Potri.001G205800.5|PACid:27046424	1788	0	13.4	17.0319	0.000304102	0.033914	Ups
Potri.011G154900.1|PACid:27003123	588	143.36	1.05	-7.09297	0.000306732	0.0341322	Down
Potri.011G110200.1|PACid:27002102	1287	30.82	0.08	-8.58785	0.000307665	0.0341609	Down
Potri.013G115200.1|PACid:26994123	1608	18.39	0	-17.4886	0.000313196	0.034699	Down
Potri.001G469800.2|PACid:27041441	1305	0	18.35	17.4854	0.000319484	0.0352699	Ups
Potri.003G175700.1|PACid:26999752	3441	11.08	0.03	-8.52399	0.000319742	0.0352699	Down
Potri.008G011100.1|PACid:27036626	1761	16.57	0	-17.3382	0.000325891	0.0358699	Down
Potri.004G185100.1|PACid:26992256	1473	47.26	0.34	-7.11852	0.000326677	0.0358785	Down
Potri.003G088800.1|PACid:27000260	1797	21.39	0.06	-8.47536	0.000329197	0.0359288	Down
Potri.001G069800.1|PACid:27042169	1734	16.77	0	-17.3555	0.000330268	0.0359288	Down
Potri.001G096800.1|PACid:27041818	552	57	0	-19.1206	0.000330268	0.0359288	Down
Potri.008G032800.1|PACid:27039587	5562	5.12	0	-15.6439	0.000330268	0.0359288	Down
Potri.006G042200.1|PACid:27003548	792	2.13	591.53	8.11739	0.000330683	0.0359288	Ups
Potri.018G126000.1|PACid:27009121	933	42.29	0.11	-8.58536	0.000335697	0.0363352	Down
Potri.001G255800.1|PACid:27047840	2118	0	10.95	16.7406	0.000335858	0.0363352	Ups
Potri.009G145000.1|PACid:26988519	1470	19.78	0	-17.5937	0.000339251	0.0366239	Down
Potri.012G033900.1|PACid:27050419	906	1.38	110.46	6.32261	0.000340014	0.0366282	Ups
Potri.008G078600.3|PACid:27037730	2244	0	10.27	16.6481	0.00034155	0.0367155	Ups
Potri.005G144900.1|PACid:27027683	627	270.45	2.37	-6.83427	0.000342334	0.0367218	Down
Potri.002G013700.1|PACid:27023128	1644	60.98	0.55	-6.7925	0.000343466	0.0367473	Down
Potri.006G052800.7|PACid:27006096	1848	24.84	0.09	-8.10693	0.000344023	0.0367473	Down
Potri.006G114200.1|PACid:27003958	2544	20.66	0.12	-7.42647	0.000350239	0.0372684	Down
Potri.001G176100.1|PACid:27047081	936	41.59	0.11	-8.56128	0.000352673	0.0372684	Down
Potri.008G065600.4|PACid:27037044	684	0.99	90.08	6.50749	0.000353236	0.0372684	Ups
Potri.008G065600.5|PACid:27037045	684	0.99	90.08	6.50749	0.000353236	0.0372684	Ups
Potri.011G144900.1|PACid:27001069	1098	0.01	21.46	11.0531	0.000353299	0.0372684	Ups
Potri.003G091300.1|PACid:26996826	897	32.94	0	-18.3295	0.000353318	0.0372684	Down
Potri.T099900.1|PACid:26983187	285	1172.33	7.72	-7.24654	0.000355374	0.0374074	Down
Potri.006G058200.1|PACid:27006937	1545	48.45	0.39	-6.95651	0.00035711	0.0375121	Down
Potri.015G080300.1|PACid:27018082	1437	19.95	0	-17.606	0.000358171	0.0375457	Down
Potri.001G093700.1|PACid:27043736	1497	49.8	0.4	-6.95964	0.000362824	0.0378284	Down
Potri.006G058800.1|PACid:27006529	1551	18.38	0	-17.4878	0.00036311	0.0378284	Down
Potri.009G139800.1|PACid:26987709	1053	27.57	0	-18.0727	0.00036311	0.0378284	Down
Potri.001G126100.1|PACid:27046730	3081	28.55	0.25	-6.83485	0.000365122	0.03796	Down
Potri.002G145500.1|PACid:27023537	1545	38.54	0.26	-7.21115	0.000371407	0.0384778	Down
Potri.006G087200.2|PACid:27007494	849	0.12	36.58	8.25068	0.000371761	0.0384778	Ups
Potri.001G237600.1|PACid:27046915	750	62.79	0.28	-7.80845	0.000372383	0.0384778	Down
Potri.015G062200.2|PACid:27017308	756	39.03	0	-18.5742	0.000373249	0.0384887	Down
Potri.013G041900.1|PACid:26994297	573	0.76	87.73	6.85074	0.000375204	0.0386117	Ups
Potri.018G140900.1|PACid:27011459	3048	21.35	0.16	-7.05913	0.000376678	0.0386848	Down
Potri.019G121900.1|PACid:27026542	624	76.23	0.41	-7.53824	0.00038148	0.0390938	Down
Potri.003G107600.1|PACid:26999399	3081	43.14	0.41	-6.71691	0.000383324	0.0390938	Down
Potri.006G277000.1|PACid:27008179	1056	27.1	0	-18.0479	0.000383749	0.0390938	Down
Potri.009G011100.1|PACid:26988432	1050	27.29	0	-18.058	0.000383749	0.0390938	Down
Potri.014G014000.1|PACid:27033741	231	1.13	200.93	7.4741	0.000387486	0.0393952	Ups
Potri.009G087500.1|PACid:26986199	2028	46.63	0.44	-6.72729	0.000389256	0.0394168	Down
Potri.011G047200.1|PACid:27002077	732	136.32	1.29	-6.72337	0.000389256	0.0394168	Down
Potri.012G023700.1|PACid:27050408	828	0.13	37.02	8.15254	0.000391076	0.0395003	Ups
Potri.004G051500.3|PACid:26991973	480	0	51.78	18.982	0.00039164	0.0395003	Ups
Potri.002G120700.1|PACid:27020924	1173	24.09	0	-17.8781	0.000394626	0.039686	Down
Potri.002G233600.1|PACid:27023580	3039	33.34	0.32	-6.70259	0.00039505	0.039686	Down
Potri.004G019700.1|PACid:26992068	1548	17.94	0	-17.4528	0.000400211	0.0401249	Down
Potri.016G107500.1|PACid:27012274	1707	16.15	0	-17.3012	0.000405896	0.0406144	Down
Potri.001G064500.1|PACid:27043955	1233	0.25	33.17	7.05123	0.000407346	0.0406792	Ups
Potri.003G027200.1|PACid:26999398	2913	0.4	30.07	6.23183	0.000408635	0.0407275	Ups
Potri.005G240100.1|PACid:27028275	3513	12.23	0.06	-7.66886	0.000410561	0.0408111	Down
Potri.015G099500.1|PACid:27019151	1005	28.04	0	-18.0971	0.000411683	0.0408111	Down
Potri.001G461400.1|PACid:27047695	1578	49.59	0.44	-6.81608	0.000412615	0.0408111	Down
Potri.T137100.1|PACid:27027027	1074	0	21.09	17.6862	0.000412697	0.0408111	Ups
Potri.005G078700.11|PACid:27029251	1479	0.84	59.87	6.15513	0.00041933	0.0412523	Ups
Potri.015G003100.3|PACid:27017531	1095	93.35	0.88	-6.72884	0.000419603	0.0412523	Down
Potri.015G003100.4|PACid:27017532	1095	93.35	0.88	-6.72884	0.000419603	0.0412523	Down
Potri.012G028500.1|PACid:27050880	2565	0.51	36.25	6.15106	0.000422635	0.0414013	Ups
Potri.004G144600.1|PACid:26991617	1020	63.94	0.5	-6.99836	0.000423276	0.0414013	Down
Potri.006G035200.1|PACid:27006122	1374	20.03	0	-17.6118	0.000423572	0.0414013	Down
Potri.016G061500.1|PACid:27013721	3057	44.64	0.43	-6.69752	0.000425201	0.0414804	Down
Potri.016G125400.1|PACid:27012817	666	219.38	2.22	-6.62666	0.000427848	0.0415884	Down
Potri.014G126900.1|PACid:27032624	1533	23.5	0.07	-8.38904	0.00042795	0.0415884	Down
Potri.005G071100.1|PACid:27027411	945	29.61	0	-18.1757	0.000429678	0.0415966	Down
Potri.015G041900.1|PACid:27017373	1329	20.66	0	-17.6565	0.000429678	0.0415966	Down
Potri.002G209700.1|PACid:27023841	1896	18.8	0.05	-8.55171	0.000432447	0.0417848	Down
Potri.012G089700.3|PACid:27050524	1041	0	21.57	17.7187	0.000435144	0.0419335	Ups
Potri.003G071800.1|PACid:26999564	1653	211.85	1.2	-7.46375	0.000435642	0.0419335	Down
Potri.009G107200.1|PACid:26988781	870	42.4	0.07	-9.24044	0.000437004	0.0419686	Down
Potri.018G091600.1|PACid:27009065	1632	42.74	0.37	-6.85153	0.000437666	0.0419686	Down
Potri.004G106600.1|PACid:26989577	1551	0.72	52	6.17417	0.000439674	0.0420619	Ups
Potri.007G132800.1|PACid:27016267	1026	26.93	0	-18.0389	0.000442227	0.0420619	Down
Potri.012G052400.1|PACid:27050017	1095	25.14	0	-17.9396	0.000442227	0.0420619	Down
Potri.004G086600.1|PACid:26991514	357	2.29	2526.1	10.1073	0.000442585	0.0420619	Ups
Potri.002G251000.1|PACid:27024479	309	216.33	1.74	-6.95792	0.000443644	0.0420619	Down
Potri.002G251000.2|PACid:27024478	309	216.33	1.74	-6.95792	0.000443644	0.0420619	Down
Potri.007G004700.1|PACid:27015401	2802	40.41	0.42	-6.58784	0.000444454	0.0420619	Down
Potri.005G095500.1|PACid:27028433	1653	1.1	79.44	6.17416	0.000446183	0.0421468	Ups
Potri.005G097900.1|PACid:27031065	1101	24.9	0	-17.9258	0.000448674	0.0423031	Down
Potri.T060000.2|PACid:27051270	1467	56.44	0.55	-6.68088	0.000453212	0.0426516	Down
Potri.018G144300.3|PACid:27009867	1812	0	11.88	16.8582	0.000459092	0.0431248	Ups
Potri.005G258900.1|PACid:27030507	1488	28.61	0.13	-7.78076	0.000461757	0.0432762	Down
Potri.002G002000.1|PACid:27023635	720	71.54	0.44	-7.34478	0.000462413	0.0432762	Down
Potri.011G165200.1|PACid:27002140	3390	10.17	0.03	-8.40035	0.000465646	0.0434984	Down
Potri.001G164700.2|PACid:27048643	708	39.5	0	-18.5915	0.00046872	0.0437049	Down
Potri.T011100.1|PACid:27051418	1818	33.73	0.27	-6.9644	0.000473491	0.0440397	Down
Potri.010G216800.1|PACid:26978933	762	36.34	0	-18.4712	0.000475643	0.0440397	Down
Potri.016G047800.1|PACid:27012083	597	47.46	0	-18.8564	0.000475643	0.0440397	Down
Potri.012G049300.1|PACid:27050423	1641	29.67	0.18	-7.36407	0.00047579	0.0440397	Down
Potri.006G141200.1|PACid:27005240	1626	68.12	0.74	-6.52422	0.000481148	0.0444544	Down
Potri.007G117000.1|PACid:27016577	1059	1.04	74.8	6.16825	0.000483745	0.0445352	Ups
Potri.001G221500.1|PACid:27045279	738	0	30.37	18.2123	0.000484662	0.0445352	Ups
Potri.011G024800.3|PACid:27002299	3096	0	6.76	16.0448	0.000484662	0.0445352	Ups
Potri.006G107600.1|PACid:27007139	2040	23.54	0.15	-7.29305	0.00048616	0.044592	Down
Potri.014G068700.1|PACid:27034667	2016	26.92	0.2	-7.07182	0.000488585	0.044689	Down
Potri.001G122100.1|PACid:27040280	717	38.52	0	-18.5553	0.000489865	0.044689	Down
Potri.005G066600.1|PACid:27028814	3309	7.81	0	-16.2531	0.000489865	0.044689	Down
Potri.010G155200.2|PACid:26980294	1761	0	12.03	16.8763	0.000493569	0.0449458	Ups
Potri.003G013200.2|PACid:26996545	1998	0.49	35.45	6.17657	0.000500647	0.0455086	Ups
Potri.004G183500.1|PACid:26991322	1164	47.26	0.35	-7.07671	0.000503892	0.0457033	Down
Potri.001G008500.1|PACid:27040276	570	49.2	0	-18.9083	0.000504608	0.0457033	Down
Potri.002G127100.2|PACid:27020722	642	0.33	54.63	7.37065	0.000505498	0.0457033	Ups
Potri.005G079400.1|PACid:27031324	1755	0.86	56.32	6.033	0.000508015	0.045849	Ups
Potri.013G148700.1|PACid:26995692	957	27.8	0	-18.0847	0.000519893	0.0468375	Down
Potri.018G132200.1|PACid:27009111	1608	16.06	0	-17.2931	0.000527746	0.047439	Down
Potri.001G041800.4|PACid:27045971	1515	0	13.8	17.0743	0.000531254	0.047439	Ups
Potri.001G041800.5|PACid:27045970	1521	0	13.7	17.0638	0.000531254	0.047439	Ups
Potri.002G030400.1|PACid:27021023	1944	0	10.64	16.6992	0.000531254	0.047439	Ups
Potri.006G023100.3|PACid:27006295	1443	0	14.51	17.1467	0.000531254	0.047439	Ups
Potri.007G108400.1|PACid:27014844	1143	47.29	0.37	-6.99748	0.000533121	0.0475219	Down
Potri.014G097600.3|PACid:27034377	4035	6.23	0	-15.927	0.000535744	0.0476718	Down
Potri.010G180000.1|PACid:26980604	1356	0.23	27.69	6.91097	0.000539707	0.0479402	Ups
Potri.002G088000.6|PACid:27023335	1533	0	13.56	17.049	0.000541219	0.0479903	Ups
Potri.007G072100.1|PACid:27015217	1659	54.46	0.6	-6.50385	0.000543034	0.048067	Down
Potri.002G121200.1|PACid:27020823	1506	0.2	24.77	6.95173	0.000544848	0.0480887	Ups
Potri.009G054900.1|PACid:26985766	1092	37.77	0.19	-7.63434	0.000545179	0.0480887	Down
Potri.004G191800.1|PACid:26992817	2169	21.37	0.14	-7.25299	0.000546803	0.0481482	Down
Potri.012G027600.1|PACid:27049944	3096	0.1	11.73	6.87263	0.000550052	0.0483501	Ups
Potri.013G154700.1|PACid:26995726	753	35.4	0	-18.4334	0.000552188	0.0483737	Down
Potri.002G104600.1|PACid:27022652	1377	564.78	0.8	-9.46329	0.000552231	0.0483737	Down
Potri.013G066800.1|PACid:26994898	1062	24.41	0	-17.8971	0.00056064	0.0488567	Down
Potri.013G081600.1|PACid:26994813	2190	11.51	0	-16.8125	0.00056064	0.0488567	Down
Potri.T133300.1|PACid:27000345	1305	19.69	0.04	-8.93965	0.00056064	0.0488567	Down
Potri.005G248900.1|PACid:27027665	666	3.21	206.26	6.0057	0.000565824	0.0492238	Ups
Potri.013G077900.4|PACid:26995353	4752	5.19	0	-15.6635	0.00056925	0.0494369	Down
Potri.015G042800.7|PACid:27017344	2328	0	8.67	16.4038	0.000572517	0.0496354	Ups
