# Supplementary material for: Expression Pattern of ERF Gene Family under Multiple Abiotic Stresses in Populus simonii × P. nigra
Source: Front Plant Sci. 2017 Feb 20;8:181. doi: 10.3389/fpls.2017.00181 (PMC5316532; doi:10.3389/fpls.2017.00181)
Supplement: Supplementary file 10 [file Data_Sheet_2.XLS]

## Sheet: 247 DEGs
Gene ID	Gene Length	Description
Potri.004G020000.1	474	Polyketide Cyclase/Dehydrase and Lipid Transport Superfamily Protein
Potri.003G059700.2	2028	Anion exchange Family Protein
Potri.006G203200.3	1749	Glycosyl Transferase
Potri.006G158900.3	1929	Sulfate Transport 3.5-Related, Functions in:sulfate transmembrane transporter activity
Potri.006G186800.1	1497	similar to Arabidopsis Thaliana At2g24270/F27D4.18 mRNA; similar to NADP-Dependent glyceraldehyde-3-phosphate dehydrogenase; putative; similar to NADP-Dependent glyceraldehyde-3-phosphate dehydrogenase (NON-phosphorylating glyceraldehyde 3-phosphate; simi
Potri.018G124400.1	2538	Leucine Rich Repeat (LRR_1) // Leucine rich Repeat N-terminal domain (LRRNT_2) // Leucine rich Repeat (LRR_8)
Potri.002G091500.1	1332	LL-diaminopimelate aminoTransferase / LL-diaminopimelate transaminase
Potri.006G243600.2	1206	Dehydration-Responsive Protein RD22
Potri.001G048900.2	4290	ABC Transporter G Family Member 38
Potri.001G346800.1	1461	Pectin Lyase-Like Superfamily Protein
Potri.T012400.1	393	Dehydration-Responsive Protein RD22
Potri.003G111300.1	705	Bifunctinal Inhibitor/Lipid-Transfer Protein/Seed Storage 2S Albumin Superfamily Protein
Potri.010G003000.1	3882	ABC Transporter B Family Member 11-Related
Potri.011G049100.1	1011	Cytosolic SulfoTransferase 1-Related
Potri.017G138800.1	645	similar to putative glutathione S-Transferase. [ORG:Phaseolus acutifolius]
Potri.001G447500.1	1398	SF9 - (Z)-3-HEXEN-1-OL Acetyl Transferase
Potri.001G312600.1	1452	Glucosyl/Glucuronosyl TransferaseS
Potri.011G027300.1	984	Peroxidase 27-Related
Potri.009G022400.1	2706	Linoleate 13S-lipOxygenase / LipOxidase
Potri.010G080400.1	1560	- Very-long-chain 3-oxoacyl-CoA synthase / Very-long-chain beta-ketoacyl-CoA synthase
Potri.004G010100.1	855	Multi-Copper Oxidase type 1 Family Protein; similar to Pollen-specific BP10 Protein (SP|Q00624|Brassica)
Potri.013G044500.1	1635	similar to DNA-Binding Protein-Related; [ ortholog of At3g04570,]
Potri.017G155300.1	2118	ATP-Binding Cassette Transporter
Potri.T168100.1	2211	Protein Seedling Plastid Development1
Potri.004G182100.1	951	Basic EndoChitinase B
Potri.010G042100.1	1680	Pectin Lyase-Like Protein
Potri.007G118600.1	1776	(E)-beta-ocimene synthase / Beta-ocimene synthase
Potri.006G238500.1	1674	All-trans-10'-apo-beta-carotenal 13,14-cleaving diOxygenase / Carotenoid cleavage diOxygenase 8
Potri.013G060000.1	2364	Protein Kinase domain (PKinase) // S-locus glycoProtein domain (S_locus_glycop) // D-mannose
Potri.010G155200.3	1791	Protein Kinase domain (PKinase) // Di-glucose binding within endoplasmic reticulum (Malectin)
Potri.005G118700.1	1002	Peroxidase 36-Related
Potri.017G051300.1	2004	ATP-Binding Cassette Transporter
Potri.011G010500.1	2148	Protein STRUBBELIG-Receptor Family 6-Related
Potri.004G033000.1	489	Pathogenesis-Related Protein Bet v I Family (Bet_v_1)
Potri.001G121900.1	423	Hydrophobic seed Protein (Hydrophob_seed)
Potri.T145400.1	423	similar to HyPRP. [ORG:Fragaria x ananassa]
Potri.011G048100.1	1011	Cytosolic Sulfo Transferase 1-Related
Potri.014G157500.1	1764	similar to nitrate Transporter (NTP3); similar to nitrate Transporter (Arabidopsis Thaliana) GI:4490323; [ ortholog of At3g21670,]
Potri.014G043000.1	1509	Cytochrome P450, Family 721, Subfamily A, Polypeptide 1
Potri.016G011400.2	2103	Protein Kinase domain (PKinase) // Leucine Rich Repeat (LRR_1) // Di-glucose binding within endoplasmic reticulum (Malectin) // Leucine rich Repeat (LRR_8)
Potri.010G152000.1	1449	Polygalacturonase / Pectinase
Potri.018G041600.1	1797	Oligopeptide Transporter-Related
Potri.005G060300.2	1239	Alcohol dehydrogenase / Aldehyde reductase
Potri.001G102100.2	1509	Peptidase M1 Family Protein; similar to SP|P04825|Aminopeptidase N EC (3 4.11.2.Alpha) (aminoacylpeptide-hydrolase {Escherichia) {coli} ; peptidase M1 Family Protein
Potri.013G128800.1	426	AIR1A-Like Protein-Related
Potri.013G007900.1	417	Protein of unknown function
Potri.001G065300.2	1857	Leucine Rich Repeat (LRR_1) // Leucine rich Repeat (LRR_8)
Potri.015G003600.1	993	Peroxidase / LactoPeroxidase
Potri.012G042800.1	969	Peroxidase / LactoPeroxidase
Potri.006G104100.1	666	Abscisic Acid Receptor PYL4
Potri.009G112500.1	330	Probable Lipid Transfer (LTP_2)
Potri.008G073400.1	645	Abscisic Acid Receptor PYL4
Potri.011G110700.7	2193	similar to phosphoenolpyruvate carboxylase. [ORG:Glycine max]
Potri.001G311300.1	2076	ATP-Binding Cassette Transporter
Potri.004G143200.1	906	Member of 'GDXG' Family of Lipolytic EnzymeS
Potri.005G244700.2	933	Thioredoxin
Potri.015G027600.1	1821	ABC Transporter Family Protein
Potri.009G148100.1	339	Stress Responsive A/B Barrel Domain (Dabb)
Potri.019G023600.1	1761	Ammonium Transporter 1 Member 2
Potri.004G032900.1	489	Pathogenesis-Related Protein Bet v I Family (Bet_v_1)
Potri.013G120600.1	717	Fasciclin-Like Arabinogalactan Protein 13-Related
Potri.002G079100.1	6645	Histone-Lysine N-Methyl Transferase, H3 Lysine-36 SPECIFIC
Potri.005G060200.2	1143	Alcohol dehydrogenase / Aldehyde reductase
Potri.014G168100.1	1194	Fasciclin-Like Arabinogalactan Protein 2
Potri.006G087200.1	987	similar to 2'-hydroxy isoflavone/dihydroflavonol reductase Homolog. [ORG:Glycine max]
Potri.004G044700.1	705	Arabinogalactan Protein 30-Related
Potri.009G114700.1	558	Protein of unknown function
Potri.006G248500.1	4245	ATP-Binding Cassette Transporter
Potri.001G025200.1	1011	Cytochrome P450 Monoosygenase-Like Protein
Potri.001G069600.1	2361	similar to Potassium Transporter 5 (AtPOT5) (AtHAK1) (AtHAK5).; [ co-ortholog (2of6) of At4g13420, ]
Potri.003G083700.1	1722	Amino Acid Transporter
Potri.002G089800.1	1182	Galactosyl Transferase Family Protein
Potri.018G040500.1	1821	Oligopeptide Transporter-Related
Potri.008G131100.1	453	similar to putative major latex Protein. [ORG:Momordica charantia]
Potri.008G131100.2	453	similar to putative major latex Protein. [ORG:Momordica charantia]
Potri.010G228600.4	1581	Protein Seedling Plastid Development 1
Potri.009G034600.1	978	ZINC/IRON Transporter
Potri.002G113300.1	1107	similar to kn1-Like Protein. [ORG:Malus x domestica]
Potri.017G083000.1	324	similar to unnamed Protein product. [ORG:Glycine max]
Potri.010G053800.1	1185	HXXXD-type acyl-transferase family protein
Potri.010G150400.1	978	similar to galactinol synthase.[ORG:Cucumis sativus]
Potri.012G111600.1	2730	similar to A. Thaliana Respiratory Burst Oxidase Homolog C; similar to Root Hair Defective 2
Potri.011G145000.1	1767	similar to 3-hydroxy-3-Methylglutaryl coenzyme A reductase. [ORG:Malus x domestica]
Potri.016G065900.1	2235	ABC Transporter Family Protein; ABC Transporter Family Protein
Potri.016G065900.4	2235	ABC Transporter Family Protein; ABC Transporter Family Protein
Potri.016G065900.8	2235	ABC Transporter Family Protein; ABC Transporter Family Protein
Potri.004G086500.1	357	Protease Inhibitor/seed Storage/LTP Family (Tryp_alpha_amyl)
Potri.005G212000.1	624	Probable Lipid Transfer (LTP_2)
Potri.001G324500.1	576	3'-Cyclic-Nucleotide 3'-Phosphodiesterase
Potri.017G152800.1	1623	proton-Dependent Oligopeptide Transport (POT) Family Protein
Potri.011G080900.1	1047	6-phospho-3-hexuloisomerase / Phospho-3-hexuloisomerase
Potri.012G011300.1	804	Serine/threonine Protein Kinase/TGF-beta stimulated Factor
Potri.001G220900.1	744	Thaumatin Family (Thaumatin)
Potri.003G116900.1	912	similar to DNA-Binding Protein-Related; [ co-ortholog (2of2) of At4g22810, At4g12050, ]
Potri.017G051100.1	462	similar to major latex Protein Homologue. [ORG:Glycine max]
Potri.017G083500.1	1296	Transmembrane Amino Acid Transporter Family Protein
Potri.011G048200.1	1011	SulfoTransferase Family Protein; similar to SP|P52837|Flavonol 4' SulfoTransferase'-EC (2 8.2.F4.-) (ST-{Flaveria)
Potri.005G068900.1	1485	similar to Amino Acid Permease AAP1. [ORG:Vicia faba var. minor]
Potri.T114300.1	1878	Leucine Rich Repeat (LRR_1) // Leucine rich Repeat N-terminal domain (LRRNT_2) // Leucine rich Repeat (LRR_8)
Potri.012G034900.1	2406	Protein Kinase Family Protein; similar to Protein Kinase domain containing Protein
Potri.018G141700.1	744	Helix-loop-helix DNA-Binding domain (HLH)
Potri.006G243600.1	1263	Dehydration-Responsive Protein RD22
Potri.013G059900.1	2190	Protein Kinase domain (PKinase) // S-locus glycoProtein domain (S_locus_glycop) // D-mannose binding lectin (B_lectin)
Potri.012G003000.1	1314	Glycerophosphodiester Phosphodiesterase / Glycerophosphoryl diester Phosphodiesterase
Potri.010G026500.1	1467	SUGAR Transporter ERD6-Like 14-Related
Potri.002G223100.1	510	Protein of unknown function
Potri.019G093300.1	738	similar to Fasciclin-Like Arabinogalactan-Protein 9; [ co-ortholog (1of2) of At1g03870, At5g44130, ]
Potri.007G038300.1	1644	Dehydration-Responsive Protein RD22
Potri.013G120800.1	1080	similar to 6a-hydroxymaackiain MethylTransferase (EC 2.1.1.-) - garden pea. [ORG:Pisum sativum]
Potri.002G127100.1	696	SF8 - BRI1 Kinase Inhibitor 1
Potri.001G064600.1	2346	Leucine Rich Repeat (LRR_1) // Leucine rich Repeat (LRR_8)
Potri.004G019300.1	1515	Glycosyl hydrolase Family 1 Protein; similar to beta-Glucosidase (GI:3820531) (Pinus contorta); similar to beta-Glucosidase GI:804655 from (Hordeu
Potri.008G132700.1	1491	similar to endo-1; similar to 4-beta-glucanase. [ORG:Fragaria x ananassa]
Potri.008G164500.1	897	Oligopeptide Transporter-Related
Potri.017G100600.1	1233	Pollen Proteins Ole e I like (Pollen_Ole_e_I)
Potri.001G389800.1	738	Pathogenesis-related family protein
Potri.005G205000.1	387	Protein of unknown function
Potri.008G118000.1	1308	Lysine HISTIDINE Transporter-Like 6
Potri.T161800.1	2928	Leucine rich Repeat N-terminal domain (LRRNT_2) // Leucine rich Repeat (LRR_8)
Potri.001G463400.1	1599	SF11 - Berberine Bridge Enzyme-Related
Potri.006G065500.1	597	Hydrophobic seed Protein (Hydrophob_seed)
Potri.010G071700.1	1611	similar to phosphate Transporter 2. [ORG:Lupinus albus]
Potri.011G049000.1	864	Cytosolic Sulfo Transferase 1-Related
Potri.015G003500.1	987	Peroxidase / LactoPeroxidase
Potri.008G065000.1	1368	Transferase Family Protein
Potri.008G101000.1	978	similar to galactinol synthase. [ORG:Cucumis sativus]
Potri.001G063300.3	2508	Leucine Rich Repeat (LRR_1) // Leucine rich Repeat N-terminal domain (LRRNT_2) // Leucine rich Repeat (LRR_8)
Potri.001G032500.1	1224	EamA-Like Transporter Family (EamA)
Potri.010G102900.1	3021	similar to Cytokinin Response 1; [ co-ortholog (1of2) of At2g01830, ]
Potri.016G034800.1	1755	AMP-Binding Enzyme (AMP-Binding) // AMP-Binding Enzyme C-terminal domain (AMP-Binding_C)
Potri.012G051500.3	1719	Gemomic DNA, Chromosome 3, P1 Clone: MRC8
Potri.003G085500.1	1647	similar to beta-amylase (CT-BMY); similar to 1; similar to 4-alpha-D-glucan maltohydrolase; similar to beta-amylase Enzyme
Potri.T094800.3	2778	Leucine Rich Repeat (LRR_1) // Leucine rich Repeat N-terminal domain (LRRNT_2) // Leucine rich Repeat (LRR_8)
Potri.012G088100.1	3345	Protein Kinase domain (PKinase) // Leucine rich Repeat N-terminal domain (LRRNT_2) // Leucine rich Repeat (LRR_8)
Potri.001G121800.1	387	Bifunctional Inhibitor/Lipid-Transfer Protein/ Seed Storage 2S Albumin Superfamily Protein
Potri.006G010200.1	1212	HXXXD-type acyl-transferase family protein
Potri.012G002800.1	1809	Glycerophosphodiester Phosphodiesterase / Glycerophosphoryl diester Phosphodiesterase
Potri.001G176200.1	945	similar to 2-Oxoglutarate-Dependent diOxygenase-Related; similar to AOP1.2 (Arabidopsis Thaliana)
Potri.009G058900.1	4452	similar to DNA topoisomerase (ATP-hydrolyzing) (EC 5.99.1.3) II - garden pea. [ORG:Pisum sativum]
Potri.010G074200.1	888	AT-HOOK Motif Nuclear Localized Protein 19-Related
Potri.001G307800.1	1086	nodulin MtN21 Family Protein; similar to MtN21 GI:2598575 (root nodule development) from (Medicago truncatula)
Potri.010G072000.1	1611	similar to phosphate Transporter 2. [ORG:Lupinus albus]
Potri.018G089900.1	987	similar to Peroxidase 16 precursor (EC 1.11.1.7) (Atperox P16) (ATP22a)
Potri.014G149900.1	312	Probable Lipid Transfer (LTP_2)
Potri.001G334500.1	1065	similar to hypothetical Protein; [ ortholog of At5g40790,At5g40800,At3g27250,]
Potri.001G448000.1	1410	(Z)-3-HEXEN-1-OL Acetyl Transferase
Potri.019G094100.1	825	Chitinase-Related
Potri.005G075900.1	951	similar to Annexin-Like Protein RJ4. [ORG:Fragaria x ananassa];
Potri.002G258700.1	1797	similar to peptide Transporter 2. [ORG:Vicia faba]; [ co-ortholog (2of2) of AAP44103, ]
Potri.001G060500.1	999	Pollen OLE E 1 Allergen and Extensin Family Protein
Potri.006G020500.1	564	Copper Transport Protein ATOX1-Related
Potri.007G089000.12	1557	similar to 1L-myo-inositol 1-phosphate synthase. [ORG:Phaseolus vulgaris]
Potri.T146100.1	1098	Transcription Factor TCP13
Potri.T146100.2	1098	Transcription Factor TCP13
Potri.018G040600.1	1752	Oligopeptide Transporter-Related
Potri.009G166400.1	2715	Protein NLP1-Related
Potri.018G144700.1	2721	Leucine Rich Repeat (LRR_1) // Leucine rich Repeat N-terminal domain (LRRNT_2) // Leucine rich Repeat (LRR_8)
Potri.001G096600.1	552	similar to Pathogenesis-Related Protein. [ORG:Pisum sativum]
Potri.009G053700.20	1413	MATE efflux Family Protein; MATE efflux Family Protein
Potri.015G042200.1	1164	similar to hypothetical Protein; [ co-ortholog (3of4) of At3g18180, At3g18170, ]
Potri.014G043100.1	1515	Cytochrome P450, Family 721, Subfamily A, Polypeptide 1
Potri.010G211900.1	1062	disease resistance-Responsive Family Protein
Potri.016G133800.1	1773	Adenine/Guantne Permease AZG1
Potri.014G049600.1	579	Plastocyanin-Like domain (Cu_bind_like)
Potri.T111900.1	1293	HXXXD-type acyl-transferase family protein
Potri.004G017600.1	1302	Transferase Family (Transferase)
Potri.001G041700.1	1449	Aspartyl protease Family Protein; [ co-ortholog (1of2) of At1g79720, ]
Potri.012G051500.4	1719	Gemomic DNA, Chromosome 3, P1 Clone: MRC8
Potri.001G105900.3	1374	Oxalate--CoA ligase / Oxalyl-CoA synthetase/AMP-dependent synthetase and ligase family protein, Functions in:Catalytic activity, AMP binding
Potri.001G242600.5	1476	Abscisic Acid 8'-HYDROXYLASE 2
Potri.006G243700.2	1146	similar to Dehydration-Responsive Protein RD22 precursor.; [ ortholog of At5g25610,]
Potri.003G167100.1	891	Pollen OLE E 1 Allergen and Extensin Family Protein
Potri.001G300700.1	2313	Leucine-Rich Repeat Protein Kinase-Like Protein
Potri.002G017200.2	1284	Thioredoxin
Potri.002G017200.4	1284	Thioredoxin
Potri.T133800.1	2001	K+ POTASSIUM Transporter
Potri.008G220800.2	3870	Transducin Family Protein; WD-40 Repeat Family Protein; similar to PAK/PLC-interacting Protein 1 (GI:4211689) {{Homo sapiens}}; [ ortholog of At3g06880,]
Potri.006G113800.1	708	LURP-one-Related (LOR)
Potri.005G039800.1	1038	Transcription Factor BHLH99
Potri.001G264000.1	4398	similar to DNA topoisomerase (ATP-hydrolyzing) (EC 5.99.1.3) II - garden pea. [ORG:Pisum sativum]; [ co-ortholog (2of3) of AAQ54562, T06819, O24308, At3g23890, ]
Potri.008G189200.1	1554	Pectin Lyase-Like Protein
Potri.001G457000.1	1734	similar to 3-hydroxy-3-Methylglutaryl coEnzyme A reductase. [ORG:Malus x domestica]
Potri.T094500.1	2736	Leucine Rich Repeat (LRR_1) // Leucine rich Repeat N-terminal domain (LRRNT_2) // Leucine rich Repeat (LRR_8)
Potri.001G378700.2	354	Copper Transport Protein-Related
Potri.003G125600.1	2964	similar to Potential Copper-Transporting ATPase 3 (EC 3.6.3.4).; [ co-ortholog (1of3) of At1g63440, ]
Potri.007G118600.3	1242	(E)-beta-ocimene synthase / Beta-ocimene synthase
Potri.014G127000.1	1683	pectinesterase Family Protein; [ ortholog of At2g47550,]
Potri.018G148000.1	2922	Leucine Rich Repeat (LRR_1) // Leucine rich Repeat N-terminal domain (LRRNT_2) // Leucine rich Repeat (LRR_8)
Potri.002G206400.1	1791	Auxin-Responsive GH3 Family Protein; similar to auxin-Responsive GH3 product (Glycine max) GI:18591; [ ortholog of At2g47750,]
Potri.010G211800.1	939	Dirigent Protein 10-Related
Potri.006G094100.1	1689	Laccase Family Protein; diphenol Oxidase Family Protein; similar to laccase (Pinus taeda)(GI:13661201); similar to laccase GB:CAA74105
Potri.003G029400.2	2541	Leucine Rich Repeat (LRR_1) // Leucine rich Repeat N-terminal domain (LRRNT_2) // Leucine rich Repeat (LRR_8)LinksB M
Potri.008G048700.1	1869	Exocyst Subunit EXO70 Family Protein; similar to tomato Leucine Zipper-containing Protein; similar to Lycopersicon esculentum; similar to PIR:S21495; [ co-ortholog (2of4) of At2g39380, At3g55150, ]
Potri.017G122900.4	1110	ATPP-Like Protein-Related
Potri.T069600.1	843	Cysteamine Dioxygenase / Persulfurase
Potri.009G114800.1	564	Protein of unknown function
Potri.012G069200.1	954	Oxidoreductase, 2OG-FE II Oxygenase Family Protein
Potri.001G388600.1	1746	Catechol Oxidase / Tyrosinase
Potri.002G214100.1	2898	Phosphoenolpyruvate carboxylase / Phosphoenolpyruvic carboxylase
Potri.018G040700.1	1818	Oligopeptide Transporter-Related
Potri.001G036600.1	1254	Cytosolic Sulfo Transferase 1-Related
Potri.011G048700.1	720	Cytosolic Sulfo Transferase 1-Related
Potri.011G164800.1	3282	Protein Kinase Family Protein; similar to Three false introns were added with non-consensus splice sites to circumenvent frameshifts likely due to sequencing errors; similar to this is extremely unusual and is under investigation
Potri.T121200.1	480	Calcium-binding EF-hand family protein
Potri.008G190000.1	1902	Polygalacturonase Non-Catalytic Subunit JP630-Related
Potri.003G112700.1	1779	similar to Putative monocopper Oxidase precursor (Skewed roots).; [ co-ortholog (2of2) of At4g12420, ]
Potri.001G042200.1	534	Protein of unknown function
Potri.001G120300.1	1779	similar to Putative monoCopper Oxidase precursor (Skewed roots).; [ co-ortholog (1of2) of At4g12420, ]
Potri.001G064100.2	1977	Leucine Rich Repeat (LRR_1) // Leucine rich Repeat N-terminal domain (LRRNT_2) // Leucine rich Repeat (LRR_8)
Potri.009G119900.1	285	similar to expressed Protein in Arabidopsis Thaliana; [ ortholog of At4g34600,At2g16385,]
Potri.009G119900.2	285	similar to expressed Protein in Arabidopsis Thaliana; [ ortholog of At4g34600,At2g16385,]
Potri.T099300.1	984	Peroxidase 27-Related
Potri.009G124900.1	975	ubiquitin fusion degradation UFD1 Family Protein; similar to SP|P70362|Ubiquitin fusion degradation Protein 1 Homolog UB (fusion Protein 1 {Mus) {musculus} ; similar to ubiquitin fusion degradat; [ co-ortholog (1of2) of At4g38930, At2g21270, ]
Potri.001G028200.1	1278	aspartyl protease Family Protein; [ co-ortholog (1of2) of At5g07030, ]
Potri.018G041500.1	1545	Oligopeptide Transporter-Related
Potri.013G013900.1	909	RAG1-Activating Protein 1
Potri.018G099400.7	1899	Protein Bceriferum 3
Potri.T094100.1	714	Thaumatin Family (Thaumatin)
Potri.013G152700.1	1731	similar to laccase; putative; similar to diphenol Oxidase; putative; similar to laccase (Populus balsamifera subsp. trichocarpa)(GI:3805960); [ ortholog of At2g30210,]
Potri.002G241500.1	393	Plastocyanin-Like domain (Cu_bind_like)
Potri.004G026200.1	1596	Cysteine-Rich Receptor-Like Protein Kinase 28-Related
Potri.001G036700.1	993	Sulfo Transferase Family (SulfoTransfer_3)
Potri.019G063200.1	984	similar to Peroxidase 27 precursor (EC 1.11.1.7) (Atperox P27) (PRXR7) (ATP12a).; [ ortholog of At3g01190,]
Potri.017G019900.1	1326	GRAS domain Family (GRAS)
Potri.017G025900.1	1326	GRAS domain Family (GRAS)
Potri.001G052500.1	3459	similar to Leucine-Rich Repeat Transmembrane Protein Kinase; putative; [ co-ortholog (2of2) of At3g24240, ]
Potri.004G180200.1	678	Germin-Like Protein Subfamily 1 Member 13-Related
Potri.008G116500.2	819	Leucoanthocyanidin reductase / Leucocyanidin reductase
Potri.015G039200.1	747	Pathogenesis-Related Thaumatin-Like Protein-Related
Potri.004G181900.1	837	no apical meristem (NAM) Family Protein; similar to petunia NAM (X92205) and A. Thaliana sequences ATAF1 (X74755) and ATAF2 (X74756); similar to probable DNA-Binding Protein; [ co-ortholog (2of3) of At2g17040, ]
Potri.006G055600.1	1419	similar to putative Glucosyl Transferase/Indole-3-acetate beta-D-glucosyltransferase,Functions in:UDP-glycosyltransferase activity, transferase activity, transferring glycosyl groups
Potri.002G098300.1	1518	Glucosyl/Glucuronosyl TransferaseS
Potri.016G051600.1	2664	Leucine-Rich Repeat Family Protein; similar to Protein Kinase domain containing Protein; similar to contains Leucine-Rich Repeats; [ co-ortholog (1of2) of At5g06940, ]
Potri.003G133400.1	660	Late Embryogenesis Abundant Protein (LEA_2)
Potri.014G012800.1	1830	WRC (WRC) // QLQ (QLQ)
Potri.015G117900.1	1014	similar to Root Iron Transporter Protein. [ORG:Pisum sativum]
Potri.004G019500.1	1548	Beta-Glucosidase 45-Related
Potri.010G109400.1	1596	similar to Pectin Methylesterase 6. [ORG:Medicago truncatula]
Potri.004G185100.1	1473	Male SterilityProtein 2-Related
Potri.018G126000.1	933	Hydrophobic seed Protein (Hydrophob_seed)
Potri.001G176100.1	936	2-Oxoglutarate (2OG) and FE(II)-Dependent Oxygenase Superfamily Protein-Related
Potri.T099900.1	285	Protein of unknown function
Potri.005G240100.1	3513	WD40 Repeat Protein // Mitotic spindle checkpoint Protein BUB3, WD Repeat Superfamily
Potri.018G144300.3	1812	Leucine Rich Repeat (LRR_1) // Leucine rich Repeat (LRR_8)
Potri.002G088000.6	1533	oxysterol-Binding Family Protein; similar to SWH1 (Saccharomyces cerevisiae) GI:402658; [ co-ortholog (1of3) of At2g31020, At2g31030, At4g08180, ]
Potri.004G191800.1	2169	F16F4.7 Protein-Related
Potri.015G042800.7	2328	similar to Glycine-Rich Protein; [ ortholog of At2g22660,At4g37900,]

## Sheet: 108 DEGs FPKM
Gene ID	TL1_FPKM	TL2_FPKM	TL3_FPKM	TL1_NaCl_FPKM	TL2_NaCl_FPKM	TL3_NaCl_FPKM	TL1_log2FoldChange	TL2_log2FoldChange	TL3_log2FoldChange
Potri.015G027600.1	15.19	12.45	12.21	0.07	0.35	0.13	-7.7595	-5.15225	-6.55231
Potri.010G152000.1	10.04	7.54	9.83	0	0	0	-16.6154	-16.2023	-16.5849
Potri.002G223100.1	8.29	7.73	9.65	0	0	0	-16.3391	-16.2382	-16.5583
Potri.003G167100.1	7.08	4.59	7.84	0	0	0	-16.1115	-15.4862	-16.2586
Potri.001G120300.1	3.22	1.47	4.72	0	0	0	-14.9748	-13.8436	-15.5265
Potri.002G079100.1	9.47	9.44	10.45	0.01	0.01	0.01	-9.87288	-9.8683	-10.0149
Potri.010G042100.1	30.68	29.23	28.44	1.53	0.92	0.94	-4.32561	-4.98952	-4.91897
Potri.018G126000.1	82.24	27.04	39.22	0.62	0.56	1.2	-7.0512	-5.59327	-5.03037
Potri.001G300700.1	6.33	7.36	9.22	0.11	0.51	0.52	-5.84534	-3.85087	-4.14792
Potri.009G148100.1	49.76	39.79	46.84	0	0	0	-18.9246	-18.602	-18.8374
Potri.011G164800.1	4.18	3.34	3.8	0.11	0.14	0.07	-5.24665	-4.57536	-5.76048
Potri.001G041700.1	22.29	28.08	29.63	0.72	0.59	0.43	-4.95206	-5.57244	-6.10625
Potri.018G144300.3	4.77	3.19	4.58	0.87	0.64	0.23	-2.45477	-2.31723	-4.31505
Potri.006G104100.1	19.23	18.2	17.35	0.7	1.06	0.46	-4.77966	-4.10167	-5.23685
Potri.008G118000.1	7.41	8.43	7.5	0.52	0.3	0.39	-3.83263	-4.81203	-4.26499
Potri.019G093300.1	33.51	26.38	25.48	1.4	0.93	0.95	-4.58099	-4.82592	-4.74515
Potri.008G190000.1	29.99	23.62	25.89	1.61	1.58	1.54	-4.21926	-3.90193	-4.0713
Potri.013G120600.1	10.31	9.39	9.45	0.62	0.39	0.2	-4.05541	-4.58922	-5.56154
Potri.001G028200.1	25.04	19.63	16.47	0.64	1.27	0.7	-5.2898	-3.95005	-4.55614
Potri.008G189200.1	24.1	14.65	17	1.21	1.59	1.52	-4.31584	-3.20372	-3.48331
Potri.T012400.1	5.41	5.26	6.2	1.47	1.32	0.48	-1.87974	-1.99444	-3.69088
Potri.014G149900.1	16.82	12.95	16.31	2.9	2.15	2.71	-2.53601	-2.59049	-2.58935
Potri.017G051100.1	24.15	11.55	27.44	11.14	3.46	7.9	-1.11627	-1.73902	-1.79634
Potri.002G206400.1	0.51	1.83	1.14	0.07	0.07	0.14	-2.86329	-4.70636	-3.02463
Potri.003G112700.1	4.46	3.49	2.57	0.3	0.34	0.34	-3.89356	-3.35924	-2.91779
Potri.004G044700.1	12.68	10.61	9.85	1.3	2.12	1.41	-3.28587	-2.32323	-2.80434
Potri.017G083000.1	6.83	7.65	7.89	1.34	1.82	1.27	-2.34957	-2.07146	-2.6351
Potri.008G220800.2	5.75	5.32	6.34	0.46	1.17	0.63	-3.64357	-2.18482	-3.33085
Potri.011G080900.1	273.49	263.27	247.02	49.42	27.14	46.81	-2.46832	-3.27805	-2.39974
Potri.001G032500.1	18.61	26.96	23.32	2.25	2.74	3.14	-3.04802	-3.29853	-2.89269
Potri.003G029400.2	3.62	4.72	4.82	0.81	0.7	0.83	-2.15986	-2.75318	-2.53771
Potri.001G064100.2	4.16	3.67	1.65	1.02	0.99	0.68	-2.02791	-1.89017	-1.27873
Potri.001G063300.3	11.76	9.3	11.67	2.25	2.64	2.85	-2.38584	-1.81665	-2.03373
Potri.016G011400.2	19.19	19.19	18.17	7.72	8.78	9.64	-1.31367	-1.12805	-0.914446
Potri.009G112500.1	7.27	4.94	11.82	1.03	1.17	1.94	-2.81919	-2.07791	-2.60704
Potri.T094800.3	3.79	3.22	4.13	1.07	0.84	1.68	-1.82449	-1.93847	-1.29763
Potri.018G144700.1	3.35	2.06	2.96	1.2	1.14	1.65	-1.48105	-0.853554	-0.843092
Potri.018G148000.1	2.52	4.43	1.76	0.87	1.8	0.8	-1.53423	-1.29926	-1.13741
Potri.012G003000.1	36.04	33.98	32.32	11.3	11.14	10.62	-1.67327	-1.60893	-1.60563
Potri.006G020500.1	10.18	7.36	9.83	3.38	3.56	3.24	-1.59061	-1.04781	-1.60117
Potri.T114300.1	4.69	4.89	3.88	1.66	1.26	1.91	-1.49835	-1.95633	-1.02245
Potri.006G065500.1	493.48	296.98	384.31	60.01	53.39	35.83	-3.03971	-2.47572	-3.42303
Potri.T094100.1	86.84	42.07	44.74	20.24	25.2	29.53	-2.10114	-0.739366	-0.599382
Potri.T161800.1	3.82	4.73	2.3	1.6	1.81	1.39	-1.25545	-1.3858	-0.726508
Potri.009G114800.1	17.95	37.08	27.32	3.48	2.56	1.61	-2.36679	-3.85637	-4.08474
Potri.005G075900.1	20.39	22.23	20.54	5.58	7.96	4.9	-1.86951	-1.48166	-2.06756
Potri.009G114700.1	22.87	90.29	72.08	5.6	7.27	4.67	-2.02994	-3.63452	-3.94808
Potri.003G085500.1	28.95	36.06	35.58	11.86	16.59	25.82	-1.28745	-1.12008	-0.462576
Potri.010G026500.1	3.53	5.19	2.41	0.64	1.04	1.25	-2.46334	-2.31904	-0.94705
Potri.017G100600.1	30.6	27.47	28.61	17.81	14.24	12.65	-0.780841	-0.947903	-1.17738
Potri.008G131100.1	13.75	20.62	6.97	2.77	13.96	4.61	-2.31143	-0.562742	-0.596381
Potri.008G131100.2	13.75	20.62	6.97	2.77	14.2	4.61	-2.31143	-0.53815	-0.596381
Potri.006G186800.1	38.67	39.55	39.55	31.95	31.82	33.03	-0.275398	-0.313743	-0.2599
Potri.002G214100.1	45.81	46.39	50.03	21.07	32.45	35.45	-1.12047	-0.515594	-0.497007
Potri.004G020000.1	488.7	675.94	589.4	876.35	772.06	987.88	0.842558	0.191818	0.745089
Potri.010G109400.1	21.32	18.15	16.82	28.68	27.25	35.98	0.427836	0.586284	1.09701
Potri.003G133400.1	6.22	8.62	5.99	12.99	33.41	21.09	1.0624	1.95451	1.81591
Potri.006G055600.1	6.05	2.24	1.21	62.83	21.22	21.07	3.37642	3.2438	4.122
Potri.011G110700.7	8.8	6.3	4.97	12.24	10.45	17.86	0.476024	0.73007	1.84539
Potri.013G059900.1	1.9	1.34	2.11	2.68	4.12	2.48	0.496211	1.62034	0.233087
Potri.007G118600.1	1.39	0.44	1.69	5.64	3.19	8.99	2.02053	2.8577	2.41123
Potri.001G324500.1	0.75	0.27	0.51	4.52	4.6	3.68	2.5912	4.0901	2.85089
Potri.012G011300.1	4.42	6.65	6.66	17.11	26.63	28.59	1.9527	2.00161	2.1019
Potri.018G141700.1	14.91	6.67	7.37	30.84	37.6	37.19	1.04852	2.49496	2.33516
Potri.012G002800.1	9.38	6.33	4.75	26.95	37.88	35.62	1.52262	2.58114	2.90666
Potri.004G019500.1	0.4	0.16	0.16	1.53	5.39	3.51	1.93519	5.07327	4.45447
Potri.006G203200.3	2.93	4.87	6.26	7.27	10.47	14.15	1.31103	1.10425	1.17655
Potri.002G127100.1	54.5	56.35	60.55	156.39	129.62	159.33	1.52082	1.2018	1.39582
Potri.007G118600.3	1.47	1.15	1.15	5.77	2.55	1.64	1.97268	1.14879	0.512024
Potri.018G124400.1	2.46	2.94	4.54	5.39	9.44	5.73	1.1316	1.68294	0.335836
Potri.009G124900.1	42.32	38.36	66.3	116.95	76.57	124.69	1.46648	0.997175	0.911264
Potri.T168100.1	1.59	1.36	1.32	7.02	4.98	6.59	2.14237	1.87246	2.31965
Potri.001G102100.2	17.64	5.51	6.85	107.78	42.94	70.74	2.61116	2.96218	3.36833
Potri.T121200.1	4.73	3.5	3.62	10.53	11.94	5.08	1.15458	1.77035	0.488827
Potri.T146100.1	20.45	18.18	15.7	51.63	114.44	62.16	1.3361	2.65416	1.98522
Potri.T146100.2	20.45	18.18	15.7	51.63	114.44	62.16	1.3361	2.65416	1.98522
Potri.015G042800.7	36.67	24.7	20.15	171.72	150.92	176.12	2.22738	2.6112	3.1277
Potri.004G017600.1	2.17	1.77	0.95	5.92	10.71	5.95	1.44786	2.59707	2.64676
Potri.001G311300.1	1.13	0.67	0.51	3.07	3.14	5.99	1.44184	2.22836	3.55373
Potri.010G155200.3	14.42	22.46	28.25	33.09	43.68	30.91	1.19832	0.959612	0.129822
Potri.006G087200.1	32.27	23.58	20.44	147.54	122.39	142.78	2.19284	2.37585	2.80432
Potri.014G157500.1	91.94	65.14	89.05	339.99	217.38	354.2	1.88673	1.7386	1.99188
Potri.002G088000.6	5.32	5.75	4.79	12.83	9.41	10.82	1.27001	0.710623	1.17559
Potri.016G065900.1	19.43	21.16	19.93	51.05	65.33	61.11	1.39362	1.6264	1.61646
Potri.016G065900.4	19.43	21.16	19.93	51.05	65.33	61.11	1.39362	1.6264	1.61646
Potri.016G065900.8	19.43	21.16	19.93	51.05	65.33	61.11	1.39362	1.6264	1.61646
Potri.005G244700.2	61.04	63.05	33.94	350.97	338.2	385.21	2.52352	2.42331	3.50458
Potri.002G089800.1	1.29	1.43	1.26	7.8	8.68	8.23	2.59601	2.6016	2.70737
Potri.006G243600.2	107.06	90.27	141.7	325.7	332.82	528.16	1.60512	1.88242	1.89813
Potri.010G228600.4	14.29	10.46	8.36	103.24	58.89	79.53	2.85292	2.49313	3.24991
Potri.009G053700.20	8.7	4.14	8.99	28.9	37.14	45.45	1.73197	3.16524	2.33787
Potri.006G243700.2	186.7	199.57	250.66	746.26	717.77	829.39	1.99896	1.84663	1.72632
Potri.006G243600.1	54.44	73.69	57.49	287.03	262.09	299.47	2.39846	1.83052	2.38103
Potri.005G205000.1	115.04	101.24	82.64	1179.54	1187.17	1348.44	3.35802	3.55167	4.02831
Potri.001G334500.1	17.46	16.74	17.75	165.36	136.81	146.38	3.24348	3.03079	3.04382
Potri.006G158900.3	0.12	0.25	0.06	1.22	2.38	0.44	3.34469	3.25045	2.87239
Potri.017G155300.1	38.67	43.31	51.03	198.2	263.79	346.62	2.35767	2.60662	2.76393
Potri.001G105900.3	8.03	24.07	17.03	65.47	170.22	160.81	3.02735	2.82209	3.2392
Potri.012G034900.1	0.51	0.53	0.81	5.67	6.67	6.94	3.47452	3.65337	3.09878
Potri.010G150400.1	25.92	2.08	1.46	356.66	185.55	233.9	3.78241	6.47901	7.32368
Potri.018G099400.7	23.87	16.55	26.55	253.47	219.97	341.28	3.40854	3.7324	3.68417
Potri.001G242600.5	3.24	1.24	0.38	88.52	67.93	69.65	4.77189	5.77552	7.5176
Potri.008G101000.1	0.26	0.4	0.69	148.55	122.38	205.92	9.15767	8.25679	8.22106
Potri.002G017200.2	8.31	7.51	8.85	231.51	226.7	225.73	4.80007	4.91581	4.67276
Potri.002G017200.4	8.31	7.51	8.85	231.51	226.7	225.13	4.80007	4.91581	4.66892
Potri.004G086500.1	6.2	5.8	6.36	433.28	461.99	631.45	6.12686	6.31564	6.63348
Potri.017G083500.1	0.56	0.4	0.29	71.87	65.47	76.74	7.00356	7.35433	8.04729
Potri.007G089000.12	0	0	0	5.74	16.98	7.53	15.8088	17.3735	16.2004
