# Supplementary material for: Expression Pattern of ERF Gene Family under Multiple Abiotic Stresses in Populus simonii × P. nigra
Source: Front Plant Sci. 2017 Feb 20;8:181. doi: 10.3389/fpls.2017.00181 (PMC5316532; doi:10.3389/fpls.2017.00181)
Supplement: Supplementary file 11 [file Data_Sheet_3.XLS]

## Sheet: NaCl
Pathway ID	Pathway	DEGs with pathway annotation (42)	All genes with pathway annotation (6932)	Pvalue	Qvalue	Genelist	KOlist	Pathwaylink
ko00982	Drug metabolism - cytochrome P450	1(2.38%)	21(0.30%)	0.0069967	0.0327588	Potri.017G138800.1|PACid:26984768,	K00799,	http://www.kegg.jp/kegg-bin/show_pathway?scale=1.0&query=&map=ko00982&use=reference&multi_query=K00799+blue%0D%0A
ko00360	Phenylalanine metabolism	10(23.81%)	119(1.72%)	6.53975e-11	1.53684e-09	Potri.017G037900.1|PACid:26984030,Potri.011G027300.1|PACid:27002363,Potri.005G118700.1|PACid:27031238,Potri.012G042800.1|PACid:27049991,Potri.018G089900.1|PACid:27010846,Potri.001G011500.1|PACid:27043639,Potri.T099300.1|PACid:27014335,Potri.002G031200.1|PACid:27020919,Potri.019G063200.1|PACid:27026975,Potri.007G122100.1|PACid:27016591,	K00430,	http://www.kegg.jp/kegg-bin/show_pathway?scale=1.0&query=&map=ko00360&use=reference&multi_query=K00430+green%0D%0A
ko05143	African trypanosomiasis	1(2.38%)	5(0.07%)	0.000354289	0.00555052	Potri.014G040800.1|PACid:27032415,	K01404,	http://www.kegg.jp/kegg-bin/show_pathway?scale=1.0&query=&map=ko05143&use=reference&multi_query=K01404+blue%0D%0A
ko00940	Phenylpropanoid biosynthesis	13(30.95%)	128(1.85%)	8.8897e-15	4.17816e-13	Potri.017G037900.1|PACid:26984030,Potri.011G027300.1|PACid:27002363,Potri.005G118700.1|PACid:27031238,Potri.012G042800.1|PACid:27049991,Potri.004G019300.1|PACid:26989159,Potri.018G089900.1|PACid:27010846,Potri.004G019500.1|PACid:26992816,Potri.001G011500.1|PACid:27043639,Potri.015G041300.2|PACid:27018997,Potri.T099300.1|PACid:27014335,Potri.002G031200.1|PACid:27020919,Potri.019G063200.1|PACid:270…	K00430,K05350,	http://www.kegg.jp/kegg-bin/show_pathway?scale=1.0&query=&map=ko00940&use=reference&multi_query=K00430+green%0D%0AK05350+blue%0D%0A
ko00904	Diterpenoid biosynthesis	1(2.38%)	15(0.22%)	0.00357973	0.0210309	Potri.002G129700.1|PACid:27024096,	K04122,	http://www.kegg.jp/kegg-bin/show_pathway?scale=1.0&query=&map=ko00904&use=reference&multi_query=K04122+blue%0D%0A
ko00980	Metabolism of xenobiotics by cytochrome P450	1(2.38%)	20(0.29%)	0.00635463	0.0327588	Potri.017G138800.1|PACid:26984768,	K00799,	http://www.kegg.jp/kegg-bin/show_pathway?scale=1.0&query=&map=ko00980&use=reference&multi_query=K00799+blue%0D%0A
ko00500	Starch and sucrose metabolism	5(11.90%)	222(3.20%)	0.0020144	0.0152829	Potri.004G019300.1|PACid:26989159,Potri.001G346800.1|PACid:27048594,Potri.003G085500.1|PACid:26998312,Potri.004G019500.1|PACid:26992816,Potri.015G041300.2|PACid:27018997,	K05350,K01184,K01177,	http://www.kegg.jp/kegg-bin/show_pathway?scale=1.0&query=&map=ko00500&use=reference&multi_query=K05350+blue%0D%0AK01184+blue%0D%0AK01177+red%0D%0A
ko05140	Leishmaniasis	1(2.38%)	12(0.17%)	0.00227618	0.0152829	Potri.014G040800.1|PACid:27032415,	K01404,	http://www.kegg.jp/kegg-bin/show_pathway?scale=1.0&query=&map=ko05140&use=reference&multi_query=K01404+blue%0D%0A
ko00591	Linoleic acid metabolism	1(2.38%)	22(0.32%)	0.00766697	0.0327588	Potri.009G022400.1|PACid:26986065,	K00454,	http://www.kegg.jp/kegg-bin/show_pathway?scale=1.0&query=&map=ko00591&use=reference&multi_query=K00454+blue%0D%0A
ko00460	Cyanoamino acid metabolism	3(7.14%)	63(0.91%)	0.000535357	0.00629044	Potri.004G019300.1|PACid:26989159,Potri.004G019500.1|PACid:26992816,Potri.015G041300.2|PACid:27018997,	K05350,	http://www.kegg.jp/kegg-bin/show_pathway?scale=1.0&query=&map=ko00460&use=reference&multi_query=K05350+blue%0D%0A
ko05204	Chemical carcinogenesis	1(2.38%)	10(0.14%)	0.00156392	0.0147008	Potri.017G138800.1|PACid:26984768,	K00799,	http://www.kegg.jp/kegg-bin/show_pathway?scale=1.0&query=&map=ko05204&use=reference&multi_query=K00799+blue%0D%0A

## Sheet: KCl
Pathway ID	Pathway	DEGs with pathway annotation (57)	All genes with pathway annotation (6932)	Pvalue	Qvalue	Genelist	KOlist	Pathwaylink
ko00982	Drug metabolism - cytochrome P450	1(1.75%)	21(0.30%)	0.0126205	0.0296581	Potri.017G138800.1|PACid:26984768,	K00799,	http://www.kegg.jp/kegg-bin/show_pathway?scale=1.0&query=&map=ko00982&use=reference&multi_query=K00799+blue%0D%0A
ko00903	Limonene and pinene degradation	3(5.26%)	56(0.81%)	0.00109811	0.00501539	Potri.003G007400.1|PACid:26999126,Potri.007G072100.1|PACid:27015217,Potri.005G029800.1|PACid:27029533,	K00517,	http://www.kegg.jp/kegg-bin/show_pathway?scale=1.0&query=&map=ko00903&use=reference&multi_query=K00517+blue%0D%0A
ko00040	Pentose and glucuronate interconversions	3(5.26%)	90(1.30%)	0.00621393	0.0171797	Potri.001G346800.1|PACid:27048594,Potri.008G011100.1|PACid:27036626,Potri.002G145500.1|PACid:27023537,	K01184,K01051,	http://www.kegg.jp/kegg-bin/show_pathway?scale=1.0&query=&map=ko00040&use=reference&multi_query=K01184+blue%0D%0AK01051+blue%0D%0A
ko00360	Phenylalanine metabolism	12(21.05%)	119(1.72%)	7.50539e-12	1.76377e-10	Potri.011G027300.1|PACid:27002363,Potri.018G089900.1|PACid:27010846,Potri.012G042800.1|PACid:27049991,Potri.003G214900.1|PACid:26997922,Potri.003G214500.1|PACid:26996721,Potri.005G118700.1|PACid:27031238,Potri.T099300.1|PACid:27014335,Potri.002G031200.1|PACid:27020919,Potri.019G063200.1|PACid:27026975,Potri.006G129900.1|PACid:27005923,Potri.007G132800.1|PACid:27016267,Potri.013G066800.1|PACid:269…	K00430,	http://www.kegg.jp/kegg-bin/show_pathway?scale=1.0&query=&map=ko00360&use=reference&multi_query=K00430+blue%0D%0A
ko00770	Pantothenate and CoA biosynthesis	2(3.51%)	39(0.56%)	0.00390609	0.0115405	Potri.009G082600.1|PACid:26985978,Potri.009G082600.2|PACid:26985979,	K00826,	http://www.kegg.jp/kegg-bin/show_pathway?scale=1.0&query=&map=ko00770&use=reference&multi_query=K00826+red%0D%0A
ko00627	Aminobenzoate degradation	3(5.26%)	52(0.75%)	0.000829375	0.00433118	Potri.003G007400.1|PACid:26999126,Potri.007G072100.1|PACid:27015217,Potri.005G029800.1|PACid:27029533,	K00517,	http://www.kegg.jp/kegg-bin/show_pathway?scale=1.0&query=&map=ko00627&use=reference&multi_query=K00517+blue%0D%0A
ko00940	Phenylpropanoid biosynthesis	17(29.82%)	128(1.85%)	3.11533e-18	1.46421e-16	Potri.011G027300.1|PACid:27002363,Potri.018G089900.1|PACid:27010846,Potri.012G042800.1|PACid:27049991,Potri.004G019300.1|PACid:26989159,Potri.003G214900.1|PACid:26997922,Potri.003G214500.1|PACid:26996721,Potri.005G118700.1|PACid:27031238,Potri.004G019500.1|PACid:26992816,Potri.T099300.1|PACid:27014335,Potri.002G031200.1|PACid:27020919,Potri.019G063200.1|PACid:27026975,Potri.006G129900.1|PACid:270…	K00430,K05350,K01188,	http://www.kegg.jp/kegg-bin/show_pathway?scale=1.0&query=&map=ko00940&use=reference&multi_query=K00430+blue%0D%0AK05350+blue%0D%0AK01188+blue%0D%0A
ko00280	Valine, leucine and isoleucine degradation	3(5.26%)	76(1.10%)	0.00339649	0.0114025	Potri.009G082600.1|PACid:26985978,Potri.009G082600.2|PACid:26985979,Potri.005G185400.1|PACid:27027596,	K00826,K00166,	http://www.kegg.jp/kegg-bin/show_pathway?scale=1.0&query=&map=ko00280&use=reference&multi_query=K00826+red%0D%0AK00166+red%0D%0A
ko04075	Plant hormone signal transduction	7(12.28%)	315(4.54%)	0.00392868	0.0115405	Potri.008G073400.1|PACid:27036168,Potri.002G206400.1|PACid:27021726,Potri.001G288600.1|PACid:27044948,Potri.010G102900.1|PACid:26980100,Potri.006G058800.1|PACid:27006529,Potri.006G104100.1|PACid:27007619,Potri.016G125400.1|PACid:27012817,	K14496,K14487,K13449,K14489,K14431,	http://www.kegg.jp/kegg-bin/show_pathway?scale=1.0&query=&map=ko04075&use=reference&multi_query=K14496+blue%0D%0AK14487+blue%0D%0AK13449+blue%0D%0AK14489+blue%0D%0AK14431+blue%0D%0A
ko00290	Valine, leucine and isoleucine biosynthesis	2(3.51%)	29(0.42%)	0.00165519	0.00648282	Potri.009G082600.1|PACid:26985978,Potri.009G082600.2|PACid:26985979,	K00826,	http://www.kegg.jp/kegg-bin/show_pathway?scale=1.0&query=&map=ko00290&use=reference&multi_query=K00826+red%0D%0A
ko00980	Metabolism of xenobiotics by cytochrome P450	1(1.75%)	20(0.29%)	0.0114786	0.0283945	Potri.017G138800.1|PACid:26984768,	K00799,	http://www.kegg.jp/kegg-bin/show_pathway?scale=1.0&query=&map=ko00980&use=reference&multi_query=K00799+blue%0D%0A
ko00624	Polycyclic aromatic hydrocarbon degradation	3(5.26%)	47(0.68%)	0.000563344	0.00330965	Potri.003G007400.1|PACid:26999126,Potri.007G072100.1|PACid:27015217,Potri.005G029800.1|PACid:27029533,	K00517,	http://www.kegg.jp/kegg-bin/show_pathway?scale=1.0&query=&map=ko00624&use=reference&multi_query=K00517+blue%0D%0A
ko00500	Starch and sucrose metabolism	10(17.54%)	222(3.20%)	1.43013e-06	1.6804e-05	Potri.001G346800.1|PACid:27048594,Potri.004G019300.1|PACid:26989159,Potri.004G019500.1|PACid:26992816,Potri.003G085500.1|PACid:26998312,Potri.008G195100.1|PACid:27039037,Potri.008G011100.1|PACid:27036626,Potri.004G019700.1|PACid:26992068,Potri.015G041300.2|PACid:27018997,Potri.002G145500.1|PACid:27023537,Potri.001G227200.1|PACid:27047066,	K01184,K05350,K01177,K00975,K01051,K01188,	http://www.kegg.jp/kegg-bin/show_pathway?scale=1.0&query=&map=ko00500&use=reference&multi_query=K01184+blue%0D%0AK05350+blue%0D%0AK01177+red%0D%0AK00975+red%0D%0AK01051+blue%0D%0AK01188+blue%0D%0A
ko00945	Stilbenoid, diarylheptanoid and gingerol biosynthesis	3(5.26%)	57(0.82%)	0.00117381	0.00501539	Potri.003G007400.1|PACid:26999126,Potri.007G072100.1|PACid:27015217,Potri.005G029800.1|PACid:27029533,	K00517,	http://www.kegg.jp/kegg-bin/show_pathway?scale=1.0&query=&map=ko00945&use=reference&multi_query=K00517+blue%0D%0A
ko00944	Flavone and flavonol biosynthesis	2(3.51%)	6(0.09%)	1.03617e-05	8.75591e-05	Potri.015G003100.3|PACid:27017531,Potri.015G003100.4|PACid:27017532,	K05279,	http://www.kegg.jp/kegg-bin/show_pathway?scale=1.0&query=&map=ko00944&use=reference&multi_query=K05279+blue%0D%0A
ko00591	Linoleic acid metabolism	4(7.02%)	22(0.32%)	7.44109e-07	1.16577e-05	Potri.009G022400.1|PACid:26986065,Potri.001G015600.1|PACid:27042785,Potri.017G046200.1|PACid:26984248,Potri.001G015500.1|PACid:27045237,	K00454,	http://www.kegg.jp/kegg-bin/show_pathway?scale=1.0&query=&map=ko00591&use=reference&multi_query=K00454+green%0D%0A
ko00460	Cyanoamino acid metabolism	5(8.77%)	63(0.91%)	1.11778e-05	8.75591e-05	Potri.004G019300.1|PACid:26989159,Potri.004G019500.1|PACid:26992816,Potri.004G019700.1|PACid:26992068,Potri.015G041300.2|PACid:27018997,Potri.001G227200.1|PACid:27047066,	K05350,K01188,	http://www.kegg.jp/kegg-bin/show_pathway?scale=1.0&query=&map=ko00460&use=reference&multi_query=K05350+blue%0D%0AK01188+blue%0D%0A
ko00592	alpha-Linolenic acid metabolism	4(7.02%)	57(0.82%)	9.50272e-05	0.00063804	Potri.009G022400.1|PACid:26986065,Potri.001G015600.1|PACid:27042785,Potri.017G046200.1|PACid:26984248,Potri.001G015500.1|PACid:27045237,	K00454,	http://www.kegg.jp/kegg-bin/show_pathway?scale=1.0&query=&map=ko00592&use=reference&multi_query=K00454+green%0D%0A
ko00906	Carotenoid biosynthesis	2(3.51%)	57(0.82%)	0.0112691	0.0283945	Potri.001G242600.5|PACid:27045877,Potri.009G033900.3|PACid:26988553,	K09843,	http://www.kegg.jp/kegg-bin/show_pathway?scale=1.0&query=&map=ko00906&use=reference&multi_query=K09843+red%0D%0A
ko05204	Chemical carcinogenesis	1(1.75%)	10(0.14%)	0.00286566	0.0103605	Potri.017G138800.1|PACid:26984768,	K00799,	http://www.kegg.jp/kegg-bin/show_pathway?scale=1.0&query=&map=ko05204&use=reference&multi_query=K00799+blue%0D%0A

## Sheet: CdCl2
Pathway ID	Pathway	DEGs with pathway annotation (73)	All genes with pathway annotation (6932)	Pvalue	Qvalue	Genelist	KOlist	Pathwaylink
ko00903	Limonene and pinene degradation	3(4.11%)	56(0.81%)	0.00275016	0.0120641	Potri.003G007400.1|PACid:26999126,Potri.005G143800.1|PACid:27028192,Potri.005G029800.1|PACid:27029533,	K00517,	http://www.kegg.jp/kegg-bin/show_pathway?scale=1.0&query=&map=ko00903&use=reference&multi_query=K00517+blue%0D%0A
ko00380	Tryptophan metabolism	3(4.11%)	58(0.84%)	0.003127	0.0120641	Potri.005G100400.8|PACid:27029191,Potri.005G100400.9|PACid:27029192,Potri.005G100400.1|PACid:27029190,	K03781,	http://www.kegg.jp/kegg-bin/show_pathway?scale=1.0&query=&map=ko00380&use=reference&multi_query=K03781+red%0D%0A
ko00040	Pentose and glucuronate interconversions	7(9.59%)	90(1.30%)	3.97751e-06	4.61391e-05	Potri.001G346800.1|PACid:27048594,Potri.002G145500.1|PACid:27023537,Potri.006G122000.1|PACid:27005336,Potri.008G011100.1|PACid:27036626,Potri.014G067100.1|PACid:27033963,Potri.001G162400.1|PACid:27045962,Potri.002G238800.1|PACid:27021813,	K01184,K01051,K01728,	http://www.kegg.jp/kegg-bin/show_pathway?scale=1.0&query=&map=ko00040&use=reference&multi_query=K01184+blue%0D%0AK01051+blue%0D%0AK01728+blue%0D%0A
ko04540	Gap junction	3(4.11%)	59(0.85%)	0.00332803	0.0120641	Potri.003G126800.1|PACid:26998479,Potri.017G081000.1|PACid:26985165,Potri.001G104600.1|PACid:27044870,	K07375,K07374,	http://www.kegg.jp/kegg-bin/show_pathway?scale=1.0&query=&map=ko04540&use=reference&multi_query=K07375+blue%0D%0AK07374+blue%0D%0A
ko00360	Phenylalanine metabolism	14(19.18%)	119(1.72%)	8.53853e-13	2.47617e-11	Potri.003G214900.1|PACid:26997922,Potri.017G037900.1|PACid:26984030,Potri.011G027300.1|PACid:27002363,Potri.018G089900.1|PACid:27010846,Potri.003G214500.1|PACid:26996721,Potri.012G042800.1|PACid:27049991,Potri.007G122100.1|PACid:27016591,Potri.005G118700.1|PACid:27031238,Potri.T099300.1|PACid:27014335,Potri.019G063200.1|PACid:27026975,Potri.007G132800.1|PACid:27016267,Potri.013G066800.1|PACid:269…	K00430,	http://www.kegg.jp/kegg-bin/show_pathway?scale=1.0&query=&map=ko00360&use=reference&multi_query=K00430+blue%0D%0A
ko00627	Aminobenzoate degradation	3(4.11%)	52(0.75%)	0.00209224	0.0101125	Potri.003G007400.1|PACid:26999126,Potri.005G143800.1|PACid:27028192,Potri.005G029800.1|PACid:27029533,	K00517,	http://www.kegg.jp/kegg-bin/show_pathway?scale=1.0&query=&map=ko00627&use=reference&multi_query=K00517+blue%0D%0A
ko05014	Amyotrophic lateral sclerosis (ALS)	3(4.11%)	50(0.72%)	0.00180822	0.0101125	Potri.005G100400.8|PACid:27029191,Potri.005G100400.9|PACid:27029192,Potri.005G100400.1|PACid:27029190,	K03781,	http://www.kegg.jp/kegg-bin/show_pathway?scale=1.0&query=&map=ko05014&use=reference&multi_query=K03781+red%0D%0A
ko00940	Phenylpropanoid biosynthesis	18(24.66%)	128(1.85%)	2.0327e-17	1.17897e-15	Potri.003G214900.1|PACid:26997922,Potri.017G037900.1|PACid:26984030,Potri.011G027300.1|PACid:27002363,Potri.018G089900.1|PACid:27010846,Potri.003G214500.1|PACid:26996721,Potri.012G042800.1|PACid:27049991,Potri.004G019300.1|PACid:26989159,Potri.007G122100.1|PACid:27016591,Potri.004G019500.1|PACid:26992816,Potri.005G118700.1|PACid:27031238,Potri.T099300.1|PACid:27014335,Potri.019G063200.1|PACid:270…	K00430,K05350,K01188,	http://www.kegg.jp/kegg-bin/show_pathway?scale=1.0&query=&map=ko00940&use=reference&multi_query=K00430+blue%0D%0AK05350+blue%0D%0AK01188+blue%0D%0A
ko04075	Plant hormone signal transduction	8(10.96%)	315(4.54%)	0.005507	0.0177448	Potri.006G104100.1|PACid:27007619,Potri.008G073400.1|PACid:27036168,Potri.001G288600.1|PACid:27044948,Potri.002G206400.1|PACid:27021726,Potri.010G102900.1|PACid:26980100,Potri.016G125400.1|PACid:27012817,Potri.006G058800.1|PACid:27006529,Potri.005G001800.1|PACid:27028303,	K14496,K13449,K14487,K14489,K14431,K12126,	http://www.kegg.jp/kegg-bin/show_pathway?scale=1.0&query=&map=ko04075&use=reference&multi_query=K14496+blue%0D%0AK13449+blue%0D%0AK14487+blue%0D%0AK14489+blue%0D%0AK14431+blue%0D%0AK12126+red%0D%0A
ko00904	Diterpenoid biosynthesis	1(1.37%)	15(0.22%)	0.0105117	0.0320883	Potri.002G129700.1|PACid:27024096,	K04122,	http://www.kegg.jp/kegg-bin/show_pathway?scale=1.0&query=&map=ko00904&use=reference&multi_query=K04122+blue%0D%0A
ko00624	Polycyclic aromatic hydrocarbon degradation	3(4.11%)	47(0.68%)	0.00143411	0.00924204	Potri.003G007400.1|PACid:26999126,Potri.005G143800.1|PACid:27028192,Potri.005G029800.1|PACid:27029533,	K00517,	http://www.kegg.jp/kegg-bin/show_pathway?scale=1.0&query=&map=ko00624&use=reference&multi_query=K00517+blue%0D%0A
ko00500	Starch and sucrose metabolism	14(19.18%)	222(3.20%)	6.67577e-09	1.29065e-07	Potri.001G346800.1|PACid:27048594,Potri.004G019300.1|PACid:26989159,Potri.004G019500.1|PACid:26992816,Potri.003G085500.1|PACid:26998312,Potri.014G125100.1|PACid:27033125,Potri.008G195100.1|PACid:27039037,Potri.002G145500.1|PACid:27023537,Potri.008G011100.1|PACid:27036626,Potri.004G019700.1|PACid:26992068,Potri.014G067100.1|PACid:27033963,Potri.006G227400.1|PACid:27004514,Potri.001G162400.1|PACid:…	K01184,K05350,K01177,K00770,K00975,K01051,K01193,K00695,K01188,	http://www.kegg.jp/kegg-bin/show_pathway?scale=1.0&query=&map=ko00500&use=reference&multi_query=K01184+blue%0D%0AK05350+blue%0D%0AK01177+red%0D%0AK00770+blue%0D%0AK00975+red%0D%0AK01051+blue%0D%0AK01193+blue%0D%0AK00695+blue%0D%0AK01188+blue%0D%0A
ko05130	Pathogenic Escherichia coli infection	3(4.11%)	51(0.74%)	0.00194664	0.0101125	Potri.003G126800.1|PACid:26998479,Potri.017G081000.1|PACid:26985165,Potri.001G104600.1|PACid:27044870,	K07375,K07374,	http://www.kegg.jp/kegg-bin/show_pathway?scale=1.0&query=&map=ko05130&use=reference&multi_query=K07375+blue%0D%0AK07374+blue%0D%0A
ko00945	Stilbenoid, diarylheptanoid and gingerol biosynthesis	3(4.11%)	57(0.82%)	0.00293444	0.0120641	Potri.003G007400.1|PACid:26999126,Potri.005G143800.1|PACid:27028192,Potri.005G029800.1|PACid:27029533,	K00517,	http://www.kegg.jp/kegg-bin/show_pathway?scale=1.0&query=&map=ko00945&use=reference&multi_query=K00517+blue%0D%0A
ko00944	Flavone and flavonol biosynthesis	2(2.74%)	6(0.09%)	2.19104e-05	0.000211801	Potri.015G003100.3|PACid:27017531,Potri.015G003100.4|PACid:27017532,	K05279,	http://www.kegg.jp/kegg-bin/show_pathway?scale=1.0&query=&map=ko00944&use=reference&multi_query=K05279+blue%0D%0A
ko04145	Phagosome	4(5.48%)	142(2.05%)	0.0165719	0.0480587	Potri.003G126800.1|PACid:26998479,Potri.017G081000.1|PACid:26985165,Potri.001G104600.1|PACid:27044870,Potri.008G005000.3|PACid:27037484,	K07375,K07374,K02145,	http://www.kegg.jp/kegg-bin/show_pathway?scale=1.0&query=&map=ko04145&use=reference&multi_query=K07375+blue%0D%0AK07374+blue%0D%0AK02145+red%0D%0A
ko00591	Linoleic acid metabolism	5(6.85%)	22(0.32%)	7.22999e-08	1.04835e-06	Potri.009G022400.1|PACid:26986065,Potri.017G046200.1|PACid:26984248,Potri.001G015400.1|PACid:27044198,Potri.001G015500.1|PACid:27045237,Potri.001G015600.1|PACid:27042785,	K00454,	http://www.kegg.jp/kegg-bin/show_pathway?scale=1.0&query=&map=ko00591&use=reference&multi_query=K00454+green%0D%0A
ko00460	Cyanoamino acid metabolism	4(5.48%)	63(0.91%)	0.000493052	0.00357463	Potri.004G019300.1|PACid:26989159,Potri.004G019500.1|PACid:26992816,Potri.004G019700.1|PACid:26992068,Potri.001G227200.1|PACid:27047066,	K05350,K01188,	http://www.kegg.jp/kegg-bin/show_pathway?scale=1.0&query=&map=ko00460&use=reference&multi_query=K05350+blue%0D%0AK01188+blue%0D%0A
ko00592	alpha-Linolenic acid metabolism	5(6.85%)	57(0.82%)	2.62878e-05	0.000217814	Potri.009G022400.1|PACid:26986065,Potri.017G046200.1|PACid:26984248,Potri.001G015400.1|PACid:27044198,Potri.001G015500.1|PACid:27045237,Potri.001G015600.1|PACid:27042785,	K00454,	http://www.kegg.jp/kegg-bin/show_pathway?scale=1.0&query=&map=ko00592&use=reference&multi_query=K00454+green%0D%0A
ko05204	Chemical carcinogenesis	1(1.37%)	10(0.14%)	0.00466084	0.0159017	Potri.017G138800.1|PACid:26984768,	K00799,	http://www.kegg.jp/kegg-bin/show_pathway?scale=1.0&query=&map=ko05204&use=reference&multi_query=K00799+blue%0D%0A

## Sheet: PEG
Pathway ID	Pathway	DEGs with pathway annotation (53)	All genes with pathway annotation (6932)	Pvalue	Qvalue	Genelist	KOlist	Pathwaylink
ko00982	Drug metabolism - cytochrome P450	1(1.89%)	21(0.30%)	0.0109761	0.0308703	Potri.017G138800.1|PACid:26984768,	K00799,	http://www.kegg.jp/kegg-bin/show_pathway?scale=1.0&query=&map=ko00982&use=reference&multi_query=K00799+blue%0D%0A
ko00380	Tryptophan metabolism	2(3.77%)	58(0.84%)	0.00968467	0.0304472	Potri.005G100400.8|PACid:27029191,Potri.005G100400.9|PACid:27029192,	K03781,	http://www.kegg.jp/kegg-bin/show_pathway?scale=1.0&query=&map=ko00380&use=reference&multi_query=K03781+red%0D%0A
ko00040	Pentose and glucuronate interconversions	4(7.55%)	90(1.30%)	0.000579386	0.00325904	Potri.001G346800.1|PACid:27048594,Potri.006G122000.1|PACid:27005336,Potri.008G011100.1|PACid:27036626,Potri.002G145500.1|PACid:27023537,	K01184,K01728,K01051,	http://www.kegg.jp/kegg-bin/show_pathway?scale=1.0&query=&map=ko00040&use=reference&multi_query=K01184+blue%0D%0AK01728+blue%0D%0AK01051+blue%0D%0A
ko04540	Gap junction	2(3.77%)	59(0.85%)	0.0101491	0.0304472	Potri.017G081000.1|PACid:26985165,Potri.003G126800.1|PACid:26998479,	K07374,K07375,	http://www.kegg.jp/kegg-bin/show_pathway?scale=1.0&query=&map=ko04540&use=reference&multi_query=K07374+blue%0D%0AK07375+blue%0D%0A
ko00360	Phenylalanine metabolism	13(24.53%)	119(1.72%)	1.21582e-13	2.7356e-12	Potri.011G027300.1|PACid:27002363,Potri.005G118700.1|PACid:27031238,Potri.012G042800.1|PACid:27049991,Potri.003G214500.1|PACid:26996721,Potri.018G089900.1|PACid:27010846,Potri.006G129900.1|PACid:27005923,Potri.007G122100.1|PACid:27016591,Potri.T099300.1|PACid:27014335,Potri.002G031200.1|PACid:27020919,Potri.019G063200.1|PACid:27026975,Potri.003G214900.1|PACid:26997922,Potri.007G132800.1|PACid:270…	K00430,	http://www.kegg.jp/kegg-bin/show_pathway?scale=1.0&query=&map=ko00360&use=reference&multi_query=K00430+blue%0D%0A
ko05014	Amyotrophic lateral sclerosis (ALS)	2(3.77%)	50(0.72%)	0.00642103	0.025447	Potri.005G100400.8|PACid:27029191,Potri.005G100400.9|PACid:27029192,	K03781,	http://www.kegg.jp/kegg-bin/show_pathway?scale=1.0&query=&map=ko05014&use=reference&multi_query=K03781+red%0D%0A
ko00940	Phenylpropanoid biosynthesis	17(32.08%)	128(1.85%)	6.89463e-19	3.10258e-17	Potri.011G027300.1|PACid:27002363,Potri.005G118700.1|PACid:27031238,Potri.012G042800.1|PACid:27049991,Potri.003G214500.1|PACid:26996721,Potri.004G019300.1|PACid:26989159,Potri.018G089900.1|PACid:27010846,Potri.006G129900.1|PACid:27005923,Potri.007G122100.1|PACid:27016591,Potri.T099300.1|PACid:27014335,Potri.002G031200.1|PACid:27020919,Potri.019G063200.1|PACid:27026975,Potri.003G214900.1|PACid:269…	K00430,K05350,	http://www.kegg.jp/kegg-bin/show_pathway?scale=1.0&query=&map=ko00940&use=reference&multi_query=K00430+blue%0D%0AK05350+blue%0D%0A
ko04075	Plant hormone signal transduction	7(13.21%)	315(4.54%)	0.00246598	0.0111684	Potri.006G104100.1|PACid:27007619,Potri.008G073400.1|PACid:27036168,Potri.010G102900.1|PACid:26980100,Potri.002G206400.1|PACid:27021726,Potri.001G288600.1|PACid:27044948,Potri.006G058800.1|PACid:27006529,Potri.016G125400.1|PACid:27012817,	K14496,K14489,K14487,K13449,K14431,	http://www.kegg.jp/kegg-bin/show_pathway?scale=1.0&query=&map=ko04075&use=reference&multi_query=K14496+blue%0D%0AK14489+blue%0D%0AK14487+blue%0D%0AK13449+blue%0D%0AK14431+blue%0D%0A
ko00980	Metabolism of xenobiotics by cytochrome P450	1(1.89%)	20(0.29%)	0.00997927	0.0304472	Potri.017G138800.1|PACid:26984768,	K00799,	http://www.kegg.jp/kegg-bin/show_pathway?scale=1.0&query=&map=ko00980&use=reference&multi_query=K00799+blue%0D%0A
ko00500	Starch and sucrose metabolism	9(16.98%)	222(3.20%)	5.40142e-06	6.0766e-05	Potri.001G346800.1|PACid:27048594,Potri.004G019300.1|PACid:26989159,Potri.003G085500.1|PACid:26998312,Potri.008G195100.1|PACid:27039037,Potri.004G019500.1|PACid:26992816,Potri.015G041300.2|PACid:27018997,Potri.008G011100.1|PACid:27036626,Potri.002G145500.1|PACid:27023537,Potri.004G019700.1|PACid:26992068,	K01184,K05350,K01177,K00975,K01051,	http://www.kegg.jp/kegg-bin/show_pathway?scale=1.0&query=&map=ko00500&use=reference&multi_query=K01184+blue%0D%0AK05350+blue%0D%0AK01177+red%0D%0AK00975+red%0D%0AK01051+blue%0D%0A
ko05130	Pathogenic Escherichia coli infection	2(3.77%)	51(0.74%)	0.00678587	0.025447	Potri.017G081000.1|PACid:26985165,Potri.003G126800.1|PACid:26998479,	K07374,K07375,	http://www.kegg.jp/kegg-bin/show_pathway?scale=1.0&query=&map=ko05130&use=reference&multi_query=K07374+blue%0D%0AK07375+blue%0D%0A
ko00944	Flavone and flavonol biosynthesis	2(3.77%)	6(0.09%)	8.3066e-06	7.47594e-05	Potri.015G003100.3|PACid:27017531,Potri.015G003100.4|PACid:27017532,	K05279,	http://www.kegg.jp/kegg-bin/show_pathway?scale=1.0&query=&map=ko00944&use=reference&multi_query=K05279+blue%0D%0A
ko00591	Linoleic acid metabolism	4(7.55%)	22(0.32%)	5.14191e-07	7.71286e-06	Potri.009G022400.1|PACid:26986065,Potri.017G046200.1|PACid:26984248,Potri.001G015500.1|PACid:27045237,Potri.001G015600.1|PACid:27042785,	K00454,	http://www.kegg.jp/kegg-bin/show_pathway?scale=1.0&query=&map=ko00591&use=reference&multi_query=K00454+green%0D%0A
ko00460	Cyanoamino acid metabolism	4(7.55%)	63(0.91%)	0.000108282	0.000696097	Potri.004G019300.1|PACid:26989159,Potri.004G019500.1|PACid:26992816,Potri.015G041300.2|PACid:27018997,Potri.004G019700.1|PACid:26992068,	K05350,	http://www.kegg.jp/kegg-bin/show_pathway?scale=1.0&query=&map=ko00460&use=reference&multi_query=K05350+blue%0D%0A
ko00592	alpha-Linolenic acid metabolism	4(7.55%)	57(0.82%)	6.67782e-05	0.000500837	Potri.009G022400.1|PACid:26986065,Potri.017G046200.1|PACid:26984248,Potri.001G015500.1|PACid:27045237,Potri.001G015600.1|PACid:27042785,	K00454,	http://www.kegg.jp/kegg-bin/show_pathway?scale=1.0&query=&map=ko00592&use=reference&multi_query=K00454+green%0D%0A
ko05204	Chemical carcinogenesis	1(1.89%)	10(0.14%)	0.00248188	0.0111684	Potri.017G138800.1|PACid:26984768,	K00799,	http://www.kegg.jp/kegg-bin/show_pathway?scale=1.0&query=&map=ko05204&use=reference&multi_query=K00799+blue%0D%0A
