# Supplementary material for: Expression Pattern of ERF Gene Family under Multiple Abiotic Stresses in Populus simonii × P. nigra
Source: Front Plant Sci. 2017 Feb 20;8:181. doi: 10.3389/fpls.2017.00181 (PMC5316532; doi:10.3389/fpls.2017.00181)
Supplement: Supplementary file 12 [file Data_Sheet_4.XLS]

## Sheet: 81 ERFs
geneID	CK_FPKM	NaCl_FPKM	KCl_FPKM	CdCl2_FPKM	PEG_FPKM	NaCl_log2FoldChange	KCl_log2FoldChange	CdCl2_log2FoldChange	PEG_log2FoldChange
Potri.006G218200.1|PACid:27007775	0	9.98	3.53	1.56	2.23	16.6068	15.1074	14.4448	13.9294
Potri.001G092400.1|PACid:27041559	0	13.17	9.88	9.19	9.08	17.0069	16.5922	16.4704	16.4878
Potri.006G138900.1|PACid:27007188	0.48	10.01	6.75	4.87	10.69	4.38198	3.8135	4.4768	3.34254
Potri.018G047300.1|PACid:27010056	0.54	5.75	3.51	1.99	1.79	3.41229	2.70021	1.72874	1.88154
Potri.005G195000.1|PACid:27029848	0.68	72.92	46.69	13.4	13.74	6.74443	6.10123	4.3365	4.30035
Potri.003G139300.1|PACid:26998891	1	5.63	8.83	19.37	16.33	2.49302	3.14229	4.02932	4.27562
Potri.013G135600.1|PACid:26993814	1.52	7.16	3.28	0.42	0.43	2.23581	1.10957	-1.82142	-1.85536
Potri.010G072400.1|PACid:26978649	2.01	4.24	3.17	0	0.25	1.07683	0.657261	-3.00669	-14.295
Potri.006G080300.1|PACid:27004756	2.24	2.43	3.36	2.05	5.24	0.117453	0.584941	1.22603	-0.127869
Potri.008G166000.1|PACid:27039501	2.45	11.89	5.28	4.73	5.66	2.27885	1.10772	1.20799	0.94903
Potri.018G038100.1|PACid:27009625	2.62	188.49	132.65	60.44	125.25	6.16872	5.66186	5.57905	4.52781
Potri.004G051700.1|PACid:26989834	2.77	80.84	98.33	83.84	96.77	4.86706	5.14962	5.12655	4.91963
Potri.005G223100.1|PACid:27030134	3.13	4.67	5.32	5.06	7.51	0.577245	0.765245	1.26262	0.692957
Potri.001G079600.1|PACid:27047873	3.57	1.03	4.61	3.7	4.11	-1.79318	0.368834	0.203209	0.0515998
Potri.001G048200.1|PACid:27045324	4.03	0.64	0.31	0.48	0	-2.65445	-3.70001	-15.2985	-3.06941
Potri.019G067400.1|PACid:27025252	4.1	0.18	0.54	0.56	0.18	-4.50879	-2.92436	-4.50879	-2.8719
Potri.003G136300.1|PACid:26996759	4.12	0.39	0.57	1.16	0.48	-3.40076	-2.85339	-3.10127	-1.82843
Potri.019G088000.1|PACid:27025619	4.41	0	0	0	0	-15.4285	-15.4285	-15.4285	-15.4285
Potri.001G094800.1|PACid:27042170	4.56	0	0.29	0.29	0.68	-15.4768	-3.97444	-2.74525	-3.97444
Potri.008G166200.1|PACid:27036192	5	4.48	3.44	3.7	5.9	-0.158426	-0.539506	0.238782	-0.434393
Potri.015G054500.1|PACid:27017605	5.05	3.31	2.81	3.38	2.86	-0.609437	-0.84569	-0.820246	-0.579246
Potri.010G072600.1|PACid:26981156	5.17	1.08	2.11	0	0.27	-2.25903	-1.29288	-4.25863	-15.6579
Potri.012G134000.1|PACid:27050073	5.18	9.18	3.11	0.37	0.61	0.82553	-0.736019	-3.08586	-3.80699
Potri.T050600.1|PACid:27027137	5.2	0	0	0	0	-15.6663	-15.6663	-15.6663	-15.6663
Potri.006G238600.1|PACid:27007226	6.27	0	0.4	0.14	0.13	-15.9362	-3.97006	-5.5908	-5.48396
Potri.001G067600.1|PACid:27046592	6.73	10.63	8.9	5.63	5.14	0.659455	0.403194	-0.388832	-0.257467
Potri.007G076800.1|PACid:27015324	6.97	32	21.79	29.93	17.11	2.19883	1.64442	1.2956	2.10235
Potri.002G246100.1|PACid:27020707	7.25	6.41	6.29	9.3	6.17	-0.177654	-0.204918	-0.232707	0.359245
Potri.005G223300.1|PACid:27028903	7.45	0	0	0	0	-16.185	-16.185	-16.185	-16.185
Potri.011G061700.1|PACid:27001729	8.7	161.92	136.45	121.56	134.37	4.21811	3.9712	3.94904	3.80449
Potri.002G065600.1|PACid:27020073	9.05	135.61	96.31	27.29	67.59	3.90539	3.41168	2.90081	1.59237
Potri.019G036100.1|PACid:27025642	9.51	2.26	4.3	2.13	1.75	-2.07307	-1.14509	-2.44202	-2.15854
Potri.017G055400.1|PACid:26983926	10.11	4.57	5.76	6.89	5.86	-1.1455	-0.811632	-0.7868	-0.5532
Potri.015G023200.1|PACid:27019482	10.39	4.49	4.66	9.63	7.63	-1.21039	-1.15678	-0.445436	-0.109587
Potri.003G162500.1|PACid:26998492	10.72	9.06	7.24	3.6	7.15	-0.242719	-0.566237	-0.584283	-1.57421
Potri.010G183700.1|PACid:26981885	11.07	13.66	12.03	13.72	8.49	0.3033	0.11998	-0.382815	0.309623
Potri.013G158500.1|PACid:26994522	11.35	0.72	0.91	0.92	1.44	-3.97836	-3.64054	-2.97846	-3.62477
Potri.006G186300.1|PACid:27003758	12.38	5.13	3.8	7.64	6.5	-1.27096	-1.70391	-0.929489	-0.69636
Potri.008G120100.1|PACid:27038161	12.89	16.88	23.93	24.38	26.29	0.38906	0.892563	1.02826	0.919441
Potri.018G021900.1|PACid:27009009	12.97	3.13	3.95	3.71	3.3	-2.05091	-1.71523	-1.97461	-1.80566
Potri.011G056900.1|PACid:27002989	13.38	22.83	12.78	1.05	10.14	0.770848	-0.0661898	-0.400017	-3.67149
Potri.002G039000.1|PACid:27022297	14.95	7.12	7.68	5.35	4.43	-1.07019	-0.960958	-1.75474	-1.48252
Potri.010G125600.1|PACid:26978793	14.98	17.15	19.27	19.15	16.35	0.19517	0.363317	0.126252	0.354305
Potri.003G151000.1|PACid:26997802	16.3	0.75	0.88	3.15	1.34	-4.44165	-4.21107	-3.60447	-2.37141
Potri.001G187500.1|PACid:27048351	16.83	0.45	0.59	1.81	0.15	-5.22465	-4.83394	-6.80898	-3.2169
Potri.011G057000.1|PACid:27003238	17.53	49.74	26.95	1.15	11.3	1.50458	0.620456	-0.633499	-3.93
Potri.005G223200.1|PACid:27029338	18.32	7.39	7.67	16.99	12.88	-1.30976	-1.25611	-0.508284	-0.108733
Potri.014G025200.1|PACid:27034281	19.29	71.78	60.09	45.94	68.52	1.89572	1.63927	1.82867	1.25189
Potri.002G201600.1|PACid:27022701	19.99	2.41	2.46	2.17	1.2	-3.05212	-3.0225	-4.05806	-3.20345
Potri.005G140900.1|PACid:27029719	20.26	12.26	10.85	11.82	12.4	-0.724671	-0.900933	-0.70829	-0.777399
Potri.010G072300.1|PACid:26979607	21.52	79.85	87	48.95	79.15	1.89161	2.01533	1.87891	1.18563
Potri.017G013700.1|PACid:26983634	21.74	38.66	31.11	25.19	35.68	0.830487	0.517024	0.714761	0.212498
Potri.001G079900.1|PACid:27043081	22.71	29.15	12.42	6.34	9.75	0.360167	-0.870657	-1.21985	-1.84076
Potri.002G039100.1|PACid:27020669	25.23	210.9	198.05	185.13	242.22	3.06334	2.97265	3.2631	2.87532
Potri.001G397200.1|PACid:27041318	26.76	52.71	52.32	50.61	66.67	0.977996	0.967282	1.31696	0.919342
Potri.007G046500.1|PACid:27016075	27.61	10.13	9.51	18.71	18.41	-1.44655	-1.53766	-0.584699	-0.561379
Potri.018G043900.1|PACid:27010756	34.56	0.14	0.95	0.56	0	-7.94651	-5.18488	-18.3987	-5.94728
Potri.012G108500.1|PACid:27049993	34.65	15.59	5.97	2.48	0.72	-1.15223	-2.53703	-5.58852	-3.80439
Potri.001G079800.1|PACid:27047642	35.37	84.96	70.39	44.34	67.38	1.26426	0.992842	0.929792	0.326082
Potri.001G154100.1|PACid:27044041	35.44	14.27	7.68	3.85	5.53	-1.31239	-2.20619	-2.68001	-3.20241
Potri.002G124000.1|PACid:27020818	38.45	76.37	59.7	65.68	75.92	0.990021	0.634746	0.981495	0.772469
Potri.004G047600.1|PACid:26991249	38.75	69.8	51.95	29.83	32.55	0.849029	0.422926	-0.251538	-0.377431
Potri.001G154200.1|PACid:27047284	43.84	6.52	4.15	3.72	6.87	-2.74929	-3.40103	-2.67385	-3.55884
Potri.014G126100.1|PACid:27033206	47.92	80.41	55.94	89.5	53.32	0.746746	0.223252	0.154049	0.901258
Potri.019G131300.1|PACid:27025627	49.36	13.01	19.26	33.2	34.87	-1.92371	-1.35773	-0.501355	-0.572158
Potri.007G138100.1|PACid:27014992	54.07	239.6	186.63	174.42	223.52	2.14773	1.78728	2.0475	1.68966
Potri.006G261200.1|PACid:27006725	57.3	0.73	0.54	0.18	0.91	-6.2943	-6.72917	-5.97637	-8.3136
Potri.003G081200.1|PACid:26999605	60.7	40.84	32.64	30.7	56.56	-0.571712	-0.895053	-0.101914	-0.983456
Potri.001G163700.1|PACid:27045121	62.92	65.32	59.93	57.8	61.25	0.054006	-0.0702402	-0.0388088	-0.122449
Potri.004G047500.1|PACid:26990673	69.57	0.61	1.6	0.62	1.84	-6.83328	-5.44223	-5.24061	-6.80982
Potri.001G356100.1|PACid:27040839	80.78	110.26	107.2	92.29	130.57	0.448839	0.408234	0.692753	0.192176
Potri.011G115600.1|PACid:27002653	85.73	221.78	182.1	131.48	184.8	1.37126	1.08686	1.10809	0.616971
Potri.005G077300.1|PACid:27029242	93.13	29.75	36.16	35.25	35.99	-1.64635	-1.36485	-1.37165	-1.40162
Potri.007G090600.1|PACid:27016559	104.37	30.93	20.99	36.35	28.27	-1.75463	-2.31393	-1.88436	-1.52168
Potri.003G150700.1|PACid:26998345	114.33	122.65	104.05	260.3	174.22	0.101343	-0.135927	0.607706	1.18697
Potri.003G150700.1|PACid:26998345	114.33	122.65	104.05	260.3	174.22	0.101343	-0.135927	0.607706	1.18697
Potri.003G071700.1|PACid:26999873	138.18	37.79	45.41	45.71	45.03	-1.87047	-1.60546	-1.61759	-1.59596
Potri.005G168700.1|PACid:27030760	139.85	119.28	117.9	175.16	159.73	-0.229528	-0.246316	0.191755	0.324793
Potri.010G006800.1|PACid:26978378	189.33	173	140.88	48.84	186.83	-0.130131	-0.426436	-0.0191769	-1.95477
Potri.002G094200.1|PACid:27021455	199.48	456.82	428.08	461.91	429.65	1.19538	1.10164	1.10692	1.21137
Potri.008G210900.1|PACid:27037396	966.86	46.66	55.27	82.14	69.75	-4.37305	-4.12874	-3.79304	-3.55715
